# Supplementary material for: Knowledge, attitude and preventive practice of cutaneous leishmaniasis in Sodo district, Ethiopia
Source: Sci Rep. 2025 Dec 2;16:1092. doi: 10.1038/s41598-025-30623-z (PMC12789511; doi:10.1038/s41598-025-30623-z)
Supplement: Supplementary file 2 — Supplementary Material 2 [file 41598_2025_30623_MOESM2_ESM.xlsx]

## Sheet: Rawdata
Variable	UniqueKey	District	kebele	Gote	DO	D1	D2	D3	D4	D5	D6	D7	D8	D8.1	D9	D10	K11	K12	K13A	K13A1	K13A2	K13B1	K13B2	K13B3	K13B4	K13B5	K14	K16.1	K16.2	K16.3	K16.4	K16.5	K16.6	K16.7	K17.1	K17.2	K17.3	K17.4	K17.5	K17.6	K17.7	K17.8	K21	K22.1	K22.2	K22.3	K22.4	K22.5	K22.6
Label					Do age	D1. Grouped age	D2. Sex	D3. Religion	D4. Education Level	D5.Duration of stay at the residence(years)	D6. Family size	D7. Place of birth	D8.If immigrant, place of orgion	D8.1 how manu years in these destrict?	D9. Occupation	D10. If occupation is Farming, location of the farm	K1.Could name the disease after seeing pic 1	K12. Have you heard about Cutaneous Leishmaniasis( Shahign)?	K13A.Do you know anybody who has CL in your area?	k13A1.Do you know anybody who has CL in your area? if Yes- is person actively infected?	K13A2. Do you know anybody who has CL in your area? if Yes- is person infected in the past?	K13B1.if yes to the above question- who is the person?-Family Member	K13B2.if yes to the above question- who is the person?-Me	K13B3.if yes to the above question- who is the person?-Neighbor	K13B1.if yes to the above question- who is the person?-cusion	K13B5.if yes to the above question- who is the person?-Other	K14.What is the cause of CL	K16.1 What are the signs of CL?Fever with chills?	K16.2 What are the signs of CL?Plaque?	K16.3 What are the signs of CL?Skin rash?	K16.4 What are the signs of CL? Pus containing?	K16. 5 What are the signs of CL? Papule?	K16. 6 What are the signs of CL? I don't know?	K16. 7 What are the signs of CL?Other?	K17.1 Which part of the body is most likely to be affected by CL? forehead?	K17.2 Which part of the body is most likely to be affected by CL? Face?	K17.3 Which part of the body is most likely to be affected by CL? Nose?	K17.4 Which part of the body is most likely to be affected by CL? Hand?	K17.5 Which part of the body is most likely to be affected by CL? Leg?	K17.6Which part of the body is most likely to be affected by CL? Ear?	K17.7 Which part of the body is most likely to be affected by CL? More than one place?	K17.8 Which part of the body is most likely to be affected by CL? I dont know?	K21.Ask the respondent if they know about the biting and blood sucking behavior after showing live sand flies collected from their environment:	K22.1.Where do you think is the breeding place of the vector?dirty places	K22.2.Where do you think is the breeding place of the vector?cervices in the house	K22.3.Where do you think is the breeding place of the vector?tached roof	K22.4.Where do you think is the breeding place of the vector?damp and dark places	K22.5.Where do you think is the breeding place of the vector?Water ponds	K22.6.Where do you think is the breeding place of the vector?Garbage collection site
	1	1	5	1	38	3	1	1	2	38	6	1			1	1	2	1	1	2	1	1	2	2	2	2	11	2	2	2	2	2	2	1	1	1	1	2	2	2	2	2	2	1	2	2	2	2	2
	2	1	5	2	18	1	1	3	2	16	8	1			1	3	1	1	1	2	1	1	2	2	2	2	9	2	2	2	2	2	2	1	1	2	1	1	2	2	2	2	1	1	2	2	2	1	2
	3	1	5	2	78	5	1	3	1	30	3	1			1	3	2	1	1	1	2	2	2	1	2	2	11	2	2	2	2	2	1	2	2	1	1	1	2	2	2	2	2	1	2	2	2	1	2
	4	1	5	2	50	4	2	2	1	30	6	1			4	1	2	1	1	1	1	1	2	2	2	2	7	2	2	2	2	2	1	2	2	1	1	2	2	2	2	2	2	1	2	2	2	1	2
	5	1	5	2	70	5	2	1	1	20	5	2	Acheberi		4	1	1	1	1	3	3	2	2	1	2	2	7	2	2	2	1	2	2	2	2	1	1	1	1	2	2	2	1	1	2	2	2	1	2
	6	1	5	3	58	5	2	1	1	50	11	1			4	1	2	1	2	3	3	3	3	3	3	3	8	2	1	2	1	2	2	2	1	1	1	2	2	1	2	2	2	1	2	2	2	1	2
	7	1	5	1	56	5	1	3	2	56	8	1			1	1	2	1	1	2	1	1	2	2	2	2	11	2	2	2	1	2	2	1	2	1	1	1	2	2	2	2	2	1	2	2	2	1	2
	8	1	5	2	0	2	2	1	1	20	6	1			4	1	2	1	1	2	2	2	2	2	2	2	10	2	2	2	2	2	2	1	2	1	1	1	2	2	2	2	2	1	2	2	1	1	2
	9	1	5	1	50	4	2	2	1	40	6	2	Gubar		4	1	2	2	2	3	3	3	3	3	3	3	7	2	2	2	2	2	2	1	2	2	1	2	2	2	2	2	2	1	2	2	2	1	2
	10	1	5	1	18	1		3	1	18	6	1			1	1	2	2	1	2	1	2	2	1	2	2	7	2	2	2	2	2	1	2	2	1	1	2	2	2	2	2	2	1	2	2	2	1	2
	11	1	5	3	50	4	2	1	1	50	6	1			4	1	2	1	1	2	1	2	2	1	2	2	7	2	2	2	2	2	1	2	2	1	1	2	2	2	2	2	2	1	2	2	2	1	2
	12	1	5	5	55	5	1	3	1	55	10	1			1	1	2	1	1	1	2	2	2	1	2	2	7	2	1	2	1	2	2	2	2	1	1	2	2	2	2	2	2	1	2	2	2	1	2
	13	1	5	5	31	2	2	1	1	15	5	1			4	1	2	1	1	1	2	2	2	1	2	2	7	2	2	2	2	2	1	2	2	1	1	2	2	2	2	2	1	1	2	2	2	1	2
	14	1	5	5	40	3	1	1	2	40	6	1			1	2	1	1	1	1	2	2	2	1	2	2	7	2	1	2	1	2	2	2	2	1	1	1	2	2	2	2	1	1	2	2	2	1	2
	15	1	5	3	40	3	2	1	1	30	6	1			4	1	2	2	2	3	3	3	3	3	3	3	3	1	1	2	2	2	2	2	2	1	1	2	2	2	2	2	1	1	2	2	2	1	2
	16	1	5	5	28	2	2	1		18	8	1			4	1	2	1	1	1	1	2	1	1	2	2	10	2	2	2	1	2	2	2	2	1	1	2	2	2	2	2	2	1	2	2	2	1	2
	17	1	5	5	40	3	2	1	1	30	6	2	zemute		4	1	2	1	1	1	2	2	2	1	2	2	10	1	1	2	2	2	2	2	2	1	1	1	2	2	2	2	1	1	2	2	2	1	2
	18	1	5	5	35	3	2	1	1	24	7	1			4	1	2	1	1	2	1	2	2	1	2	2	7	2	2	2	2	2	1	2	2	1	1	2	2	2	2	2	1	1	2	2	2	1	2
	19	1	5	5	30	2	2	1	1	20	7	1			4	1	1	1	1	2	1	2	2	1	2	2	10	2	1	2	1	2	2	2	2	1	1	1	2	2	2	2	1	1	2	2	2	1	2
	20	1	5	6	21	1	2	1	2	7	5	2	hosana	2003	4	1	2	1	1	1	2	2	2	1	2	2	10	2	2	2	2	2	1	2	2	1	2	1	2	2	2	2	1	1	2	2	2	1	2
	21	1	5	7	45	4	1	1	1	45	7	1			1	1	2	1	1	1	2	2	2	1	2	2	10	2	2	2	1	2	2	2	2	1	1	2	2	2	2	2	1	1	2	2	2	1	2
	22	1	5	7	60	5	1	1	1	60	4	1			4	1	2	2	2								7	2	2	2	2	2	1	2	2	2	2	2	2	2	2	1	2	1	2	2	2	1	2
	23	1	5	7	22	1	2	1	1	4	6	1			4	1	3	1	1	1	2	1	2	2	2	2	10	2	1	1	1	2	2	2	2	1	1	1	2	2	2	2	3	1	2	2	2	1	2
	24	1	5	7	48	4	1	1	2	48	7	1			1	1	2	1	1	1	1	1	2	1	2	2	10	2	2	2	2	2	2	1	2	1	1	1	2	2	2	2	1	1	2	2	2	1	2
	25	1	5	7	19	1	2	1	2	1	3	2	melka	2008	4	3	2	2	1	1	2	1	2	2	2	2	8	2	1	2	1	2	2	2	2	1	1	2	2	2	2	2	2	1	2	2	2	1	2
	26	1	5	3	45	4	2	3	1		8	1			4	1	1	1	1	2	1	2	1	2	2	2	7	2	1	2	2	2	2	2	2	1	1	2	2	2	2	2	2	1	2	2	2	1	2
	27	1	5	3	52	4	1	1	1	52	5	1			1	3	2	1	2								7	2	2	2	2	2	1	2	1	1	1	2	2	2	2	2	1	1	2	2	2	1	2
	28	1	5	1	35	3	1	3	1	17	6	1			1	1	2	1	1	2	1	2	1	1	2	2	10	2	1	2	2	2	2	1	2	1	1	2	2	2	2	2	2	1	2	2	2	1	2
	29	1	5	10	24	1	2	1	2	2	3	2	dega nur	2006	4	1	2	2	2								7	2	2	2	2	2	2	1	2	1	1	2	2	2	2	2	1	1	2	2	2	1	2
	30	1	5	10	60	5	2	1	1	60	3	1			4	3	2	1	1	2	1	2	1	2	2	2	7	2	2	2	2	2	2	1	1	1	1	2	1	1	2	2	2	1	2	2	2	1	2
	31	1	5	10	50	4	2	3	1	27	8	2	sayat		4	3	2	1	1	1	1	1	2	2	2	2	10	2	2	2	2	2	1	2	2	1	1	2	2	2	2	2	2	1	2	2	2	1	2
	32	1	5	6	50	4	2	1	1	30	8	2	zuna		4	3	2	2	1	1	2	1	2	2	2	2	10	2	1	2	1	2	2	2	2	1	1	1	2	2	2	2	2	1	2	2	2	1	2
	33	1	5	6	25	2	2	1	1		4	1			4	1	2	1	1	1	2	2	2	1	2	2	10	2	1	2	1	2	2	2	2	1	1	2	2	2	2	2	1	1	2	2	2	1	2
	34	1	5	6	36	3	2	1	1	20	6	1			4	4	2	1	1	2	1	2	1	1	2	2	10	2	1	2	1	2	2	2	2	1	1	1	2	2	2	2	1	1	2	2	2	1	2
	35	1	5	6	60	5	2	1	1	50	3	2	damu gnt		4	1	2	1	1	2	1	2	1	1	2	2	7	2	1	2	1	2	2	2	2	1	1	1	2	2	2	2	2	1	2	2	1	1	2
	36	1	5	6	65	5	1	1	2	65	7	1			1	1	2	1	2								7	2	2	2	2	2	1	2	2	2	2	2	2	2	2	1	2	1	2	2	2	1	2
	37	1	5	1	0	4	1	3	1	10	9	1			1	3	1	1	1	1	2	2	2	1	2	2	10	2	1	2	1	2	2	2	1	1	1	2	2	2	2	2	1	1	2	2	1	2	2
	38	1	5	3	48	4	1	1	2	20	6	1			1	3	2	1	1	2	1	2	1	2	2	2	8	2	2	2	1	2	2	1	2	1	1	2	2	2	2	2	2	1	2	2	1	2	2
	39	1	5	1	35	3	1	1	2	35	7	1			1	4	1	1	1	2	1	2	1	2	2	2	10	2	1	2	1	2	2	2	2	1	1	2	2	2	2	2	1	1	2	2	1	2	2
	40	1	5	3	45	4	1	3	2	35	7	1			1	3	1	1	1	1	1	2	2	1	2	2	7	2	2	2	2	2	2	1	1	2	1	1	2	2	2	2	1	1	2	2	1	2	2
	41	1	5	3	0	3	2	1	2	18	11	2	sibisto		4	2	2	1	1	1	2	2	2	1	2	2	10	2	2	2	1	2	2	1	2	1	1	1	2	2	2	2	1	1	2	2	1	2	2
	42	1	5	3	70	5	2	1	1	0	3	1			4	2	2	1	1	2	1	2	2	1	2	2	8	2	2	2	2	2	2	1	2	1	1	2	2	2	2	2	2	1	2	2	1	2	2
	43	1	5	1	40	3	1	3	1	40	5	1			1	1	2	1	1	2	1	2	1	2	2	2	8	2	1	2	2	2	2	1	2	1	1	1	2	2	2	2	1	1	2	2	1	2	2
	44	1	5	3	18	1	1	3	4	0	7	1			1	2	2	2	1	2	1	2	2	2	1	2	8	1	2	2	1	2	2	1	2	1	2	1	2	2	2	2	1	1	2	2	1	2	2
	45	1	5	1	30	2	2	3	3	0	4	1			4	3	2	1	1	2	1	2	1	2	2	2	10	2	2	2	2	2	2	1	2	1	1	2	2	2	2	2	2	1	2	2	1	1	1
	46	1	5	4	40	3	2	1	1	20	4	2	zega		4	1	1	1	1	1	2	2	2	1	2	2	7	2	2	2	2	2	1	2	2	1	1	1	2	2	2	2	2	1	2	2	2	2	2
	47	1	5	2	67	5	1	3	1	0	2	1			1	3	2	2	1	1	2	2	2	1	2	2	7	2	1	2	1	2	2	2	1	1	1	2	1	2	2	2	2	1	2	2	1	2	2
	48	1	5	3	45	4	2	1	1	30	6	2	mneja		4	2	2	1	2								7	2	2	2	2	2	1	2	2	2	2	2	2	2	2	1	2	2	2	2	2	2	2
	49	1	2	22	0	3	1	1	2	0	5	1			1	1	1	1	1	2	1	2	1	2	2	2	8	2	1	2	2	1	2	2	2	1	1	2	2	1	2	2	1	1	2	2	2	1	2
	50	1	2	22	0	4	2	1	1	0	6	1			4	2	1	1	1	2	1	2	2	1	2	2	7	2	2	2	2	1	2	2	2	1	1	2	2	1	2	2	2	1	2	2	2	1	2
	51	1	2	12	0	3	1	1	2	0	6	1			1	1	2	1	1	2	1	2	2	1	2	2	2	2	2	2	1	1	2	2	2	1	1	2	2	1	2	2	2	2	2	2	1	1	2
	52	1	2	12	0	3	1	1	2	0	5	1			1	1	1	1	1	2	2	1	2	2	2	2	7	2	2	2	1	1	2	2	1	1	1	1	2	1	2	2	2	1	2	2	2	1	1
	53	1	2	23	0	2	1	3	1	0	6	1			1	1	1	1	1	2	1	2	2	1	2	2	7	2	2	2	1	2	2	2	2	2	1	2	2	2	2	2	2	2	2	2	2	2	1
	54	1	2	25	0	3	1	3	2	0	6	1			1	1	1	1	1	1	1	2	1	1	2	2	2	2	2	2	1	1	2	2	2	1	1	1	2	1	2	2	1	2	2	2	1	1	2
	55	1	2	23	0	2	1	3	3	0	5	1			1	1	1	1	1	2	1	2	2	1	2	2	8	2	1	2	1	1	2	2	2	1	1	2	2	1	2	2	2	2	2	2	2	2	2
	56	1	2	23	0	4	1	3	2	0	5	1			1	3	1	1	2	3	3	3	3	3	3	3	12	3	3	3	3	3	3	3	3	3	3	3	3	3	3	3	1	1	2	2	2	2	2
	57	1	2	23	0	3	1	1	2	0	6	1			1	1	2	1	1	2	1	2	2	1	2	2	7	2	2	2	1	1	2	2	2	1	1	2	2	1	2	2	2	2	2	2	2	2	2
	58	1	2	23	0	3	1	1	1		8	1			1	1	2	1	1	2	1	2	2	1	2	2	7	2	2	2	1	1	2	2	2	1	1	2	2	1	2	2	2	2	2	2	2	2	1
	59	1	2	25	0	2	2	3	1		6	1			4	1	2	1	1	2	1	2	1	2	2	2	2	2	2	2	1	1	2	2	2	1	1	1	2	1	1	2	1	2	2	2	2	1	1
	60	1	2	25	0	4	2	1	2	35	7	2	hedele		4	3	1	1	1	2	1	2	2	1	2	2	2	2	2	2	1	1	2	2	2	1	1	2	2	1	2	2	2	2	2	2	2	1	2
	61	1	2	25	0	3	2	1	1	30	6	2	abo ayeg		4	3	1	1	1	2	1	1	2	2	2	2	8	2	1	2	1	2	2	2	2	1	1	2	2	1	2	2	2	1	2	2	2	1	2
	62	1	2	25	35	3	1	1	2		3	1			1	1	1	1	1	1	2	2	2	1	2	2	2	2	2	2	1	1	2	2	1	1	1	1	2	1	1	2	2	1	2	2	2	1	2
	63	1	2	25	25	2	2	3	1		6	1			4	1	2	1	1	1	2	2	2	1	2	2	2	2	1	2	1	2	2	2	2	1	1	2	2	2	2	2	2	2	2	2	2	2	2
	64	1	2	22	0	3	1	1	2		8	1			1	1	2	1	1	1	2	1	2	2	2	2	7	2	1	2	2	2	2	2	2	1	1	1	2	1	2	2	2	2	2	2	2	2	2
	65	1	2	21	0	2	2	1	1		8	1			4	1	1	1	1	3	3	2	2	1	2	2	7	2	2	2	1	1	2	2	2	1	1	1	2	1	2	2	2	1	2	2	2	2	2
	66	1	2	22	0	2	2	3	1	6	4	2	jole		4	1	2	1	2								7	2	2	2	2	2	2	2	2	2	1	2	2	2	2	2	2	2	2	2	2	2	2
	67	1	2	21	0	3	1	1	1		6	1			4	1	1	1	1	3	3	1	2	2	2	2	8	2	2	2	1	1	2	2	1	1	1	1	2	1	2	2	2	2	2	2	2	1	2
	68	1	2	21	38	3	1	1	1		4	1			1	1	2	1	1	3	3	2	2	1	2	2	7	2	2	2	2	2	1	2	2	1	1	2	2	1	2	2	2	2	2	2	2	2	2
	69	1	2	21	0	4	2	1	1		6	1			4	1	1	1	1	2	1	2	2	1	2	2	7	2	2	2	1	1	2	2	2	1	1	1	2	1	2	2	2	1	2	2	2	2	1
	70	1	2	21	0	2	1	2	2		4	1			1	1	1	1	1	2	1	1	2	2	2	2	2	2	2	2	1	1	2	2	1	1	1	1	2	1	2	2	1	1	2	2	2	1	2
	71	1	2	22	0	2	1	1	1		5	1			1	1	2	1	1	2	1	2	2	2	1	2	2	2	1	2	2	2	2	2	2	1	1	1	2	1	2	2	2	2	2	2	2	2	2
	72	1	2	58	0	1	2	3	4		3	1			4	1	1	1	1	2	1	1	2	2	2	2	3	2	2	2	1	1	2	2	2	1	1	1	2	1	2	2	1	1	2	2	2	2	2
	73	1	2	22	0	2	1	1	2		6	1			1	1	1	1	2								7	2	2	2	1	1	2	2	2	1	1	2	2	1	2	2	2	2	2	2	2	2	2
	74	1	2	12	0	5	1	1	2		8	1			1	1	1	1	1	1	2	2	2	2	1	2	2	1	1	2	2	2	2	2	2	2	1	1	2	1	2	2	1	2	2	1	2	2	2
	75	1	2	12	0	4	1	3	2		5	1			1	1	1	1	1	2	1	2	2	1	2	2	2	1	2	2	1	1	2	2	2	1	1	1	2	1	2	2	1	1	1	2	2	1	1
	76	1	2	12	0	4	2	3	1	34	9	2	jole		4	4	1	1	1	2	1	1	2	2	2	2	2	1	1	2	2	2	2	2	2	2	1	1	2	1	2	2	1	1	2	1	2	2	2
	77	1	2	58	0	3	2	1	1	18	0	2	adele		4	1	1	1	1	2	1	2	2	2	1	2	2	1	2	2	1	1	2	2	2	1	1	1	2	1	2	2	1	2	2	1	2	2	2
	78	1	2	41	0	5	1	1	1		4	1			1	3	1	1	1	1	2	2	2	1	2	2	10	2	1	1	2	2	2	2	1	1	1	1	2	1	1	2	1	1	1	2	1	1	1
	79	1	2	42	0	3	1	1	2		6	1			1	1	1	1	1	1	1	1	1	2	2	2	7	2	1	1	2	2	2	2	1	1	1	1	2	1	1	2	2	1	2	2	2	1	1
	80	1	2	42	0	4	1	1	2		6	1			1	1	2	1	1	1	1	1	2	1	2	2	5	2	1	1	2	2	2	2	2	1	1	1	2	1	1	2	1	1	1	2	1	1	2
	81	1	2	17	0	4	1	1	2		7	1			1	1	1	1	1	2	1	1	2	2	2	2	5	2	1	2	1	2	2	2	1	1	1	1	2	1	1	2	1	1	2	2	1	1	1
	82	1	2	42	0	5	1	1	2		8	1			1	1	1	1	1	1	1	1	1	1	2	2	5	2	1	1	2	2	2	2	1	1	1	1	2	1	1	2	1	1	2	2	2	1	2
	83	1	2	42	0	4	1	1	2		4	1			1	3	1	1	1	2	1	2	1	1	2	2	6	2	1	1	1	2	2	2	1	1	1	1	2	1	2	2	1	1	2	2	1	1	1
	84	1	2	20	0	3	1	1	1		5	1			1	3	1	1	1	1	1	2	1	1	2	2	5	2	1	1	2	2	2	2	1	1	1	1	2	2	2	2	2	1	2	2	2	1	2
	85	1	2	20	0	3	1	1	1		4	1			1	1	2	1	1	1	1	1	1	2	2	2	9	2	1	2	1	2	2	2	2	1	1	1	2	1	1	2	2	1	2	2	2	1	1
	86	1	2	20	0	3	2	1	1	20	3	2	dega nu		4	1	2	1	1	1	1	2	2	1	2	2	7	2	1	2	2	2	2	2	2	2	1	1	2	2	2	2	2	2	2	2	2	2	2
	87	1	2	20	0	4	2	1	2	28	7	2	addis ab		4	1	2	1	1	1	1	1	1	2	1	2	5	2	1	1	1	2	2	2	1	1	1	1	1	1	1	2	2	2	2	2	2	2	2
	88	1	2	17	0	2	2	1	1	16	6	1			4	3	2	1	1	2	1	1	2	2	2	2	7	2	1	2	1	2	2	2	1	1	1	1	2	1	1	2	2	1	2	2	1	1	2
	89	1	2	17	0	2	2	1	1	7	4	1			4	1	2	2	2								7	2	1	2	1	2	2	2	1	1	1	2	2	2	1	2	2	1	2	2	1	1	1
	90	1	2	20	0	3	1	3	3	17	5	2	bale	1975	1	4	1	1	1	1	1	1	1	1	2	2	5	2	1	2	1	2	2	2	1	1	1	1	2	1	1	2	1	1	2	2	1	1	1
	91	1	2	20	0	4	2	1	1		4	1			4	3	2	1	1	1	1	2	1	1	2	2	5	2	1	1	1	2	2	2	2	1	1	1	2	1	1	2	2	1	1	2	2	1	1
	92	1	2	42	0	3	2	1	1		6	1			4	1	2	1	2								5	2	1	2	1	2	2	2	2	1	1	1	2	1	1	2	2	1	2	2	2	1	1
	93	1	2	42	0	3	1	1	1		5	1			1	2	2	1	1	1	1	1	2	1	2	2	5	2	2	2	2	2	1	2	1	1	1	2	2	1	1	2	1	1	2	2	2	1	1
	94	1	2	17	0	5	2	1	1	40	4	2	duleti		4	1	2	1	1	2	1	1	1	2	2	2	8	2	1	2	1	2	2	2	2	2	2	2	2	2	2	1	2	1	2	2	2	1	2
	95	1	2	17	0	4	2	1	1	30	6	2			4	1	2	1	1	2	1	2	1	2	2	2	7	2	1	2	1	2	2	2	2	1	1	2	2	1	1	2	2	2	2	2	2	1	2
	96	1	2	17	0	3	2	1	1		6	1			4	3	2	1	1	1	1	1	1	2	2	2	5	2	1	2	1	2	2	2	2	1	1	1	2	1	1	2	1	1	2	2	2	1	1
	97	1	2	23	34	3	2	3	1		9	1			3	1	1	1	1	2	1	1	1	2	2	2	1	1	2	1	1	2	2	2	2	1	1	2	2	1	2	2	2	1	2	2	2	1	1
	98	1	2	12	28	2	2	1	1	11	6	2	gambela		4	1	2	1	2								7	1	2	1	2	2	2	2	2	1	1	2	2	1	2	2	2	2	2	2	2	2	2
	99	1	2	41	0	3	1	3	1		8	1			1	1	2	1	1	2	1	2	2	2	1	2	7	2	2	2	1	2	2	2	1	1	1	2	2	2	2	2	2	1	2	2	2	2	2
	100	1	2	17	0	3	1	1	2		6	1			1	1	2	1	1	2	1	2	2	1	2	2	7	2	1	2	1	2	2	2	2	1	1	2	2	1	1	2	2	1	2	2	2	1	1
	101	1	2	42	0	2	2	1	1		6	1			4	1	1	1	1	1	1	1	1	2	2	2	5	2	1	1	1	2	2	2	2	1	1	1	2	1	1	2	2	1	2	2	2	1	1
	102	1	2	42	0	5	1	1	1		5	1			1	3	2	1	1	2	1	1	2	2	2	2	8	2	1	2	1	2	2	2	2	1	1	1	2	2	1	2	2	1	2	2	2	1	1
	103	1	2	41	0	5	1	1	3		7	1			1	3	1	1	1	1	1	2	2	1	2	2	8	2	1	2	2	2	2	2	2	1	1	1	2	1	1	2	1	1	2	2	2	1	2
	104	1	2	42	0	4	1	1	1		6	1			1	1	2	1	1	2	1	2	2	1	2	2	5	2	1	2	1	2	2	2	2	1	1	1	2	1	1	2	2	1	2	2	2	1	1
	105	1	2	42	0	2	1	1	4		3	1			1	1	1	1	1	1	1	1	1	1	2	2	8	2	1	2	1	2	2	2	2	1	1	1	2	1	1	2	1	1	2	2	2	1	1
	106	1	2	42	0	2	2	1	3		4	1			4	2	2	1	2								5	1	2	2	2	2	2	2	1	1	1	1	2	1	1	2	2	1	2	2	2	2	2
	107	1	2	20	0	3	1	1	2		6	1			1	3	2	1	2								10	2	2	2	2	2	1	2	1	1	1	1	2	1	1	2	2	2	2	2	2	2	2
	108	1	6	14	41	3	1	1	4	41	7	1			1	1	1	1	1	2	1	1	2	2	2	2	10	2	1	2	2	2	2	2	2	1	1	2	2	2	2	2	2	2	2	2	2	2	2
	109	1	6	14	63	5	1	1	1	63	5	1			1	1	2	2	2								7	2	2	2	2	2	1	2	2	2	2	2	2	2	2	1	2	2	2	2	2	2	2
	110	1	6	14	36	3	1	1	2	36	5	1			1	1	1	1	1	2	1	2	2	1	2	2	10	2	2	2	2	2	1	2	2	1	1	2	2	2	2	2	2	2	2	2	2	2	2
	111	1	6	14	52	4	1	1	2	52	7	1			1	1	2	2	2								7	2	2	2	2	2	1	2	2	2	2	2	2	2	2	1	2	2	2	2	2	2	2
	112	1	6	16	38	3	1	1	1	38	5	1			1	1	1	1	1	2	1	2	2	1	2	2	10	2	1	2	2	2	2	2	2	1	1	2	2	2	2	2	2	2	2	2	2	2	2
	113	1	6	16	41	3	1	1	1	41	5	1			1	1	2	2	2								7	2	2	2	2	2	1	2	2	2	2	2	2	2	2	1	2	2	2	2	2	2	2
	114	1	6	16	46	4	1	1	1	46	4	1			1	1	2	2	2								7	2	2	2	2	2	1	2	2	2	2	2	2	2	2	1	2	2	2	2	2	2	2
	115	1	6	16	40	3	1	1	1	40	6	1			1	1	2	2	2								7	2	2	2	2	2	1	2	2	2	2	2	2	2	2	1	2	2	2	2	2	2	2
	116	1	6	16	42	3	1	1	2	42	5	1			1	1	2	2	2								7	2	2	2	2	2	1	2	2	2	2	2	2	2	2	1	2	2	2	2	2	2	2
	117	1	6	16	35	3	1	1		35	7	1			1	1	2	2	2								7	2	2	2	2	2	1	2	2	2	2	2	2	2	2	1	2	2	2	2	1	2	2
	118	1	6	16	76	5	1	1	1	76	3	1			1	1	1	1	1	2	1	2	2	1	2	2	10	1	2	2	2	2	2	2	2	2	1	2	2	2	2	2	1	2	2	2	2	1	2
	119	1	6	16	39	3	1	1		39	0	1			1	4	1	1	1	3	3	1	2	2	2	2	7	1	1	2	2	2	2	2	1	1	1	2	2	2	2	2	2	2	2	2	2	2	2
	120	1	6	16	54	4	1	1	2	54	4	1			1	1	1	1	1	3	3	1	2	2	2	2	7	1	1	2	2	2	2	2	2	1	1	2	2	2	2	2	3	2	2	2	2	2	2
	121	1	6	16	42	3	1	1	2	42	5	1			1	1	2	2	2								7	2	2	2	2	2	1	2	2	2	2	2	2	2	2	1	1	2	2	2	2	1	2
	122	1	6	44	43	3	1	1	2		7	1			1	1	1	1	1	1	2	1	2	2	2	2	10	1	1	2	2	2	2	2	2	1	1	2	2	2	2	2	1	2	2	2	2	2	2
	123	1	6	8	42	3	1	1	2		5	1			1	1	1	1	1	3	3	2	1	2	2	2	10	2	1	2	2	2	2	2	1	1	1	2	2	2	2	2	1	2	2	2	2	2	2
	124	1	6	8	69	5	1	1	2		5	1			1	1	2	2	1	3	3	2	2	1	2	2	10	2	1	1	2	2	2	2	2	2	1	2	2	2	2	2	2	2	2	2	2	2	2
	125	1	6	8	52	4	1	1	1		6	1			1	1	2	1	1	3	3	2	2	1	2	2	7	2	2	2	2	2	1	2	2	2	1	2	2	2	2	2	1	2	2	2	2	2	2
	126	1	6	8	30	2	1	1	4		4	1			1	1	1	1	1	2	1	1	2	2	2	2	10	2	2	2	2	1	2	2	1	1	1	2	2	2	2	2	3	2	2	2	2	2	2
	127	1	6	8	35	3	1	1	2		5	1			1	1	1	1	1	3	3	2	2	1	2	2	8	2	2	2	1	1	2	2	1	1	1	2	2	2	2	2	2	2	2	2	2	2	2
	128	1	6	8	65	5	1	1	2		4	1			1	1	1	1	1	3	3	2	1	2	2	2	7	1	2	2	2	1	2	2	2	1	1	2	2	2	2	2	2	2	2	2	2	2	2
	129	1	6	8	60	5	2	1	1	46	3	2	dachi	14	4	1	1	1	1	2	1	1	2	2	2	2	10	2	2	2	2	2	2	1	2	2	1	2	2	2	2	2	2	2	2	2	2	2	2
	130	1	6	8	38	3	1	1	1	38	3	1			1	1	2	2	2								7	2	2	2	2	2	1	2	2	2	2	2	2	2	2	1	2	2	2	2	2	2	2
	131	1	6	8	62	5	1	1	2	62	6	1			1	1	1	1	1	1	2	2	2	1	2	2	7	2	2	2	2	2	1	2	2	2	1	2	2	2	2	2	2	2	2	2	2	2	2
	132	1	6	15	55	5	1	1	2	55	2	1			1	1	2	2	2								7	2	2	2	2	2	1	2	2	2	2	2	2	2	2	1	2	2	2	2	2	2	2
	133	1	6	15	31	2	1	1	2	31	4	1			1	1	2	2	2								7	2	2	2	2	2	1	2	2	2	2	2	2	2	2	1	2	2	2	2	2	2	2
	134	1	6	15	41	3	1	1	2	41	6	1			1	1	2	2	2								7	2	2	2	2	2	1	2	2	2	2	2	2	2	2	1	2	2	2	2	2	1	2
	135	1	6	15	32	2	1	1	2	32	3	1			1	1	2	2	2								7	2	2	2	2	2	1	2	2	2	2	2	2	2	2	1	2	2	2	2	2	2	2
	136	1	6	15	37	3	1	1	2	37	4	1			1	1	2	2	2								7	2	2	2	2	2	1	2	2	2	2	2	2	2	2	1	2	2	2	2	2	2	2
	137	1	6	15	36	3	1	1	2	36	5	1			1	1	2	2	2								7	2	2	2	2	2	1	2	2	2	2	2	2	2	2	1	2	2	2	2	2	2	2
	138	1	6	15	43	3	1	1	2	43	6	1			1	1	2	2	2								7	2	2	2	2	2	1	2	2	2	2	2	2	2	2	1	2	2	2	2	2	2	2
	139	1	6	15	33	2	1	1	2	33	6	1			1	1	2	2	2								7	2	2	2	2	2	1	2	2	2	2	2	2	2	2	1	2	2	2	2	2	2	2
	140	1	6	15	40	3	1	1	2	40	7	1			1	1	2	2	2								7	2	2	2	2	2	1	2	2	2	2	2	2	2	2	1	2	2	2	2	2	2	2
	141	1	6	8	35	3	1	1	2	35	6	1			1	1	1	1	1	1	2	2	1	2	2	2	10	2	2	2	1	2	2	2	2	1	1	2	2	2	2	2	2	2	2	2	2	2	2
	142	1	6	11	78	5	1	1	1	78	4	1			1	1	2	2	2								7	2	2	2	2	2	1	2	2	2	2	2	2	2	2	1	2	2	2	2	2	2	2
	143	1	6	11	75	5	1	1	1	75	2	1			1	1	2	2	2								7	2	2	2	2	2	1	2	2	1	2	2	2	2	2	2	2	2	2	2	2	2	2
	144	1	6	11	45	4	1	1	2	45	6	1			1	4	2	2	2								7	2	2	2	2	2	1	2	2	2	2	2	2	2	2	1	2	2	2	2	2	2	2
	145	1	6	11	38	3	1	1	2	38	4	1			1	1	2	1	1	3	3	1	2	2	2	2	10	1	1	2	2	2	2	2	2	1	1	2	2	2	2	2	3	2	2	2	2	2	2
	146	1	6	11	57	5	1	1	2	57	6	1			1	1	2	2	2								7	2	2	2	2	2	1	2	2	2	2	2	2	2	2	1	3	2	2	2	2	2	2
	147	1	6	11	31	2	1	1		31	6	1			1	4	2	2	2								7	2	2	2	2	2	1	2	2	2	2	2	2	2	2	1	2	2	2	2	2	2	2
	148	1	6	11	50	4	1	1	4	50	7	1			1	1	2	2	2								7	2	2	2	2	2	1	2	2	2	2	2	2	2	2	1	2	2	2	2	2	2	2
	149	1	6	11	68	5	1	1	1	68	3	1			1	1	2	2	2								7	2	2	2	2	2	1	2	2	2	2	2	2	2	2	1	2	2	2	2	2	2	2
	150	1	6	11	41	3	1	1	1	41	3	1			1	1	2	2	2								7	2	2	2	2	2	1	2	2	2	2	2	2	2	2	1	2	2	2	2	2	2	2
	151	1	6	15	32	2	1	1	2	32	4	1			1	1	2	2	2								7	2	2	2	2	2	1	2	2	2	2	2	2	2	2	1	3	2	2	2	2	2	2
	152	1	6	11	70	5	1	1	1	70	3	1			1	1	2	2	2								7	2	2	2	2	2	1	2	2	2	2	2	2	2	2	1	2	2	2	2	2	2	2
	153	1	6	14	40	3	1	1	1	40	3	1			1	1	2	2	2								7	2	2	2	2	2	1	2	2	2	2	2	2	2	2	1	2	2	2	2	2	2	2
	154	1	6	14	40	3	1	1		40	7	1			1	1	2	1	1	3	3	2	2	1	2	2	7	2	2	2	2	2	1	2	2	1	1	2	2	2	2	2	2	2	2	2	2	2	2
	155	1	6	14	62	5	1	1	1	62	5	1			1	1	2	2	2								7	2	2	2	2	2	1	2	2	2	2	2	2	2	2	1	2	2	2	2	2	2	2
	156	1	6	14	50	4	1	1	2	50	8	1			1	1	2	2	2								7	2	2	2	2	2	1	2	2	2	2	2	2	2	2	1	2	2	2	2	2	2	2
	157	1	6	14	38	3	1	1	4	38	5	1			1	1	1	1	1	2	1	2	2	1	2	2	7	2	2	2	2	2	1	2	2	2	2	2	2	2	2	1	2	2	2	2	2	2	2
	158	1	6	45	51	4	1	1	2	51	6	1			1	1	2	2	2								7	2	2	2	2	2	1	2	2	2	2	2	2	2	2	1	2	2	2	2	2	2	2
	159	1	6	45	45	4	1	1	2	45	5	1			1	1	2	2	2								7	2	2	2	2	2	1	2	2	2	2	2	2	2	2	1	2	2	2	2	2	2	2
	160	1	6	45	37	3	1	1	2	37	5	1			1	4	2	2	2								7	2	2	2	2	2	1	2	2	2	2	2	2	2	2	1	2	2	2	2	2	1	2
	161	1	6	45	48	4	1	1	2	48	5	1			1	1	2	2	2								7	2	2	2	2	2	1	2	2	2	2	2	2	2	2	1	2	2	2	2	2	2	2
	162	1	6	45	62	5	2	1	1	62	2	1			4	1	2	2	2								7	2	2	2	2	2	1	2	2	2	2	2	2	2	2	1	2	2	2	2	2	2	2
	163	1	6	45	38	3	2	1	1	38	4	1			4	1	2	2	2								7	2	2	2	2	2	1	2	2	2	2	2	2	2	2	1	1	2	2	2	2	2	2
	164	1	6	45	48	4	1	1	2	48	8	1			1	1	2	1	1	1	2	3	3	3	3	3	7	2	2	2	2	2	1	2	2	2	1	2	2	2	2	2	2	2	2	2	2	2	2
	165	1	6	45	35	3	1	1	1	35	5	1			1	1	2	1	1	3	3	1	2	2	2	2	7	2	2	2	2	2	1	2	2	1	1	2	2	2	2	2	2	2	2	2	2	2	2
	166	1	6	45	36	3	2	1	2	36	3	1			4	1	2	2	2								7	2	2	2	2	2	1	2	2	2	2	2	2	2	2	1	2	2	2	2	2	2	2
	167	1	6	45	43	3	2	1	1	43	5	1			4	1	2	2	2								7	2	2	2	2	2	1	2	2	2	2	2	2	2	2	1	2	2	2	2	2	2	2
	168	1	6	9	31	2	1	1	2	31	3	1			1	1	2	2	2								7	2	2	2	2	2	1	2	2	2	2	2	2	2	2	1	2	2	2	2	2	2	2
	169	1	6	9	48	4	1	1	2	48	5	1			1	1	2	2	2								7	2	2	2	2	2	1	2	2	2	2	2	2	2	2	1	2	2	2	2	2	2	2
	170	1	6	9	38	3	1	1	1	38	6	1			1	1	2	2	2								7	2	2	2	2	2	1	2	2	2	2	2	2	2	2	1	2	2	2	2	2	2	2
	171	1	6	9	65	5	1	1	1	65	4	1			1	1	2	1	2								7	2	2	2	2	2	1	2	2	2	1	2	2	2	2	2	2	2	2	2	2	2	2
	172	1	6	9	48	4	1	1	1	48	3	1			1	1	1	1	1	2	1	2	2	1	2	2	7	2	1	2	2	2	2	2	2	2	1	2	2	2	2	2	2	2	2	2	2	2	2
	173	1	6	9	52	4	1	1	2	52	7	1			1	1	2	2	2								7	2	2	2	2	2	1	2	2	2	2	2	2	2	2	1	2	2	2	2	2	2	2
	174	1	6	9	40	3	1	1	2	40	7	1			1	1	2	2	2								7	2	2	2	2	2	1	2	2	2	2	2	2	2	2	1	2	2	2	2	2	2	2
	175	1	6	46	50	4	1	1	2	50	6	1			1	1	2	2	2								7	2	2	2	2	2	1	2	2	2	2	2	2	2	2	1	2	2	2	2	2	2	2
	176	1	6	9	54	4	1	1	2	54	7	1			1	1	2	2	2								7	2	2	2	2	2	1	2	2	2	2	2	2	2	2	1	2	2	2	2	2	2	2
	177	1	6	47	56	5	1	1	1	56	4	1			1	1	2	2	2								7	2	2	2	2	2	1	2	2	2	2	2	2	2	2	1	2	2	2	2	2	2	2
	178	1	6	47	72	5	1	1	1	72		1			1	1	2	2	2								7	2	2	2	2	2	1	2	2	2	2	2	2	2	2	1	2	2	2	2	2	2	2
	179	1	6	47	76	5	1	1	2	76	4	1			1	1	2	2	2								7	2	2	2	2	2	1	2	2	2	2	2	2	2	2	1	2	1	2	2	2	2	2
	180	1	6	47	76	5	1	1	2	76	3	1			1	1	2	1	1	3	3	2	2	1	2	2	10	2	2	2	2	2	2	2	2	2	1	2	2	2	2	2	2	2	2	2	2	2	2
	181	1	6	47	66	5	1	1	1	66		1			1	4	2	2	2								7	2	2	2	2	2	1	2	2	2	2	2	2	2	2	1	3	2	2	2	2	2	2
	182	1	6	47	32	2	1	1	2	32	4	1			1	1	2	1	2								7	2	2	2	2	2	1	2	2	2	2	2	2	2	2	1	2	2	2	2	2	2	2
	183	1	6	47	52	4	1	1	2	52	7	1			1	1	2	1	2								7	2	2	2	2	2	1	2	2	2	2	2	2	2	2	1	2	2	2	2	2	2	2
	184	1	6	47	47	4	1	1		47	2	1			1	4	1	1	1	2	1	2	2	2	1	2	7	2	2	2	2	2	1	2	2	2	1	2	2	2	2	2	2	2	2	2	2	2	2
	185	1	6	47	40	3	1	1	2	40	7	1			1	1	2	2	2								7	2	2	2	2	2	1	2	2	2	2	2	2	2	2	1	2	2	2	2	2	2	2
	186	1	6	47	33	2	1	1	2	33	5	1			1	1	2	2	2								7	1	2	2	2	2	2	2	2	2	1	2	2	2	2	2	2	2	2	2	2	2	2
	187	1	6	13	41	3	1	1		41	7	1			1	1	1	1	1	1	2	2	2	1	2	2	10	2	1	2	2	2	2	2	2	1	1	2	2	2	2	2	2	2	2	2	2	1	2
	188	1	6	13	41	3	1	1	1	41	8	1			1	1	1	1	1	2	1	2	2	1	2	2	10	2	1	2	2	2	2	2	2	1	1	2	2	2	2	2	2	2	2	2	2	1	2
	189	1	6	13	34	2	1	1	2	34	5	1			1	1	1	1	1	2	1	1	2	2	2	2	10	1	1	2	2	2	2	2	2	1	1	2	2	2	2	2	2	2	2	2	2	2	2
	190	1	6	13	68	5	1	1	1	68	5	1			1	1	1	1	1	2	1	2	2	1	2	2	7	2	2	2	2	2	1	2	2	2	1	2	2	2	2	2	2	2	2	2	2	2	2
	191	1	6	13	40	3	1	1	1	40	6	1			1	1	1	1	1	3	3	2	2	1	2	2	7	1	1	2	2	2	2	2	2	1	1	2	2	2	2	2	2	2	2	2	2	2	2
	192	1	6	13	33	2	1	1	2	33	4	1			1	1	2	1	1	1	2	2	1	2	2	2	7	1	1	2	2	2	2	2	2	1	1	2	2	2	2	2	3	2	2	2	2	2	2
	193	1	6	13	42	3	1	1	2	42	6	1			1	1	1	1	1	1	2	2	2	1	2	2	10	1	1	2	2	2	2	2	2	1	1	2	2	2	2	2	1	1	2	2	2	2	2
	194	1	6	13	40	3	1	1	2	40	9	1			1	1	1	1	1	1	2	1	2	1	2	2	10	1	1	2	2	2	2	2	2	1	1	2	2	2	2	2	2	2	2	2	2	2	2
	195	1	6	13	38	3	1	1		38	7	1			1	1	2	2	2								7	2	2	2	2	2	1	2	2	2	2	2	2	2	2	1	2	2	2	2	2	2	2
	196	1	6	9	46	4	1	1	2	46	6	1			1	1	2	2	2								7	2	2	2	2	2	1	2	2	2	2	2	2	2	2	1	1	1	2	2	2	1	1
	197	1	3	39	33	2	2	1	1	33	10	1			4	4	2	1	1	2	1	2	2	1	2	2	5	2	1	2	1	2	2	2	2	1	2	2	2	2	2	2	1	1	2	2	2	2	1
	198	1	3	39	50	4	2	1	1	50	2	1			4	4	1	1	1	2	1	2	2	1	2	2	2	2	1	2	1	2	2	2	1	1	1	2	2	2	2	2	2	2	2	2	2	2	2
	199	1	3	39	26	2	1	1	1	26	6	1			1	1	2	1	1	2	1	2	2	1	2	2	7	2	2	2	2	2	1	2	2	1	2	2	2	2	2	2	2	2	2	2	2	2	2
	200	1	3	39	28	2	2	1	1	28	6	2		11	4	4	1	1	1	2	1	2	2	2	1	2	7	2	1	2	1	2	2	2	1	1	1	2	2	2	2	2	1	1	2	2	2	2	1
	201	1	3	39	28	2	1	1	5	28	4	1			1	3	1	1	1	1	2	1	1	2	2	2	5	2	1	2	1	2	2	2		1	2	2	2	2	2	2	2	2	2	2	2	2	2
	202	1	3	39	38	3	2	1	1	38	12	1			4	4	2	1	1	2	1	2	2	1	2	2	7	2	1	2	1	2	2	2	1	1	1	2	2	2	2	2	1	1	2	2	2	1	1
	203	1	3	38	30	2	2	1	1	30	7	1			4	4	1	1	1	2	1	2	2	1	2	2	5	2	1	2	1	2	2	2	1	1	1	1	1	1	1	2	1	1	2	2	2	2	2
	204	1	3	38	38	3	2	1	1	38	7	1			4	4	2	1									7	2	1	2	1	2	2	2	1	1	1	2	2	2	2	2	1	1	2	2	2	2	2
	205	1	3	38	30	2	2	1	1	30	5	1			4	4	2	1	1	1	1	2	2	1	2	2	7	2	1	2	1	2	2	2	1	1	1	2	2	2	2	2	1	1	2	2	2	1	1
	206	1	3	38	37	3	1	1	3	37	6	1			1	2	1	1	1	1	1	2	2	1	2	2	7	2	1	2	1	1	2	2	2	1	1	2	1	2	2	2	2	1	2	2	2	1	1
	207	1	3	38	30	2	1	1	3	30	6	1			1	2	1	1	2								2	2	1	1	2	2	2	2	2	1	1	2	2	2	1	2	2	2	2	2	2	2	2
	208	1	3	38	0	2	2	1	2		6	2	dache	10	4	4	2	1	1	2	1	1	2	2	2	2	7	1	1	2	2	2	2	2	1	1	1	2	2	2	1	2	1	1	2	2	2	1	1
	209	1	3	38	61	5	1	1	1	61	5	1			1	1	1	1	1	2	1	2	2	1	2	2	7	2	1	2	1	2	2	2	2	2	2	2	1	2	2	2	1	1	2	2	2	2	2
	210	1	3	38	28	2	2	1	1	28	5	1			4	4	1	1	1	2	1	2	2	1	2	2	7	2	1	2	1	1	2	2	2	1	2	2	2	2	2	2	2	2	2	2	2	2	2
	211	1	3	38	24	1	2	1	1	24	8	2	abado	10	4	4	2	1	1	2	1	2	2	1	2	2	7	2	1	2	1	2	2	2	2	1	1	2	2	2	2	2	1	1	2	2	2	1	1
	212	1	3	35	49	4	1	1	4	49	9	1			1	1	1	1	1	2	1	2	1	1	2	2	5	2	1	1	1	2	2	2	1	1	1	2	2	2	1	2	1	1	2	2	2	2	1
	213	1	3	35	35	3	1	1	3	35	5	1			1	4	1	1	1	2	1	2	2	1	2	2	7	2	1	2	1	2	2	2	2	1	2	2	2	2	2	2	1	2	2	2	2	1	2
	214	1	3	35	30	2	1	1	3	30	6	1			1	1	1	1	1	2	1	2	2	1	2	2	7	2	1	2	1	2	2	2	1	1	1	2	2	2	2	2	2	2	2	2	2	2	2
	215	1	3	35	22	1	2	1	3	6	4	2	zegba		4	4	1	1	2								7	2	1	2	1	1	2	2	1	1	1	2	2	2	2	2	2	1	2	2	2	2	1
	216	1	3	35	27	2	2	1	1	11	6	2	kor		4	4	1	1	1	2	1	1	2	2	2	2	7	2	1	2	1	2	2	2	1	1	2	2	2	1	2	2	1	1	2	2	2	2	1
	217	1	3	35	24	1	2	1	4	8	5	2	amauta		4	4	1	1	2								8	2	1	2	1	1	2	2	1	1	1	1	1	1	2	2	2	2	2	2	2	2	2
	218	1	3	35	70	5	1	1	2	70	6	1			1	4	1	1	1	2	1	2	2	1	2	2	7	2	1	2	1	2	2	2	1	1	1	2	2	2	2	2	1	1	2	2	2	1	2
	219	1	3	35	45	4	1	1	2	45	7	1			1	4	1	1	2								5	2	1	2	1	2	2	2	2	1	1	2	2	1	2	2	1	1	2	2	2	1	1
	220	1	3	35	45	4	1	1	3	45	8	1			1	4	1	1	1	2	1	1	2	2	2	2	7	2	1	2	1	2	2	2	1	1	1	1	1	2	1	2	2	1	2	2	2	2	2
	221	1	3	33	35	3	2	1	1		4	2			4	4	2	1	1	2	1	2	2	2	1	2	7	2	1	2	1	2	2	2	2	2	1	2	2	2	2	2	1	1	1	1	2	1	1
	222	1	3	33	45	4	2	1	1		6	2			4	4	2	1	2								2	2	2	2	2	2	1	2	2	2	2	1	1	2	2	2	1	1	1	2	2	2	1
	223	1	3	33	35	3	1	1	1	35	6	1			1	4	1	1	1	2	1	1	2	1	2	2	5	2	1	2	1	2	2	2	2	1	2	2	2	2	1	2	2	2	2	2	2	2	2
	224	1	3	33	36	3	1	1	3	36	6	1			3	4	1	1	1	2	1	2	2	1	2	2	7	2	2	2	1	2	2	2	2	1	1	2	2	2	2	2	2	2	2	2	2	2	2
	225	1	3	33	24	1	1	1	1	24	3	1			1	4	1	1	1	2	1	2	2	1	2	2	5	2	1	2	1	2	2	2	1	1	1	2	2	2	2	2	1	1	2	2	2	1	1
	226	1	3	33	36	3	1	1	1	36	6	1			1	2	1	1	1	2	1	2	2	1	2	2	5	2	1	2	1	1	2	2	1	1	1	2	2	1	2	2	1	2	1	1	2	2	2
	227	1	3	33	37	3	2	1	1	37	2	1			3	4	2	1	1	2	1	2	2	1	2	2	7	2	1	2	1	2	2	2	1	1	2	2	2	2	2	2	2	2	2	2	2	2	2
	228	1	3	33	22	1	2	1	1	22	5	1			4	4	2	1	2								7	2	1	2	1	2	2	2	2	1	1	2	2	2	2	2	1	1	2	2	2	1	1
	229	1	3	33	34	2	1	1	2	34	6	1			3	4	1	1	1	2	1	2	2	1	2	2	7	2	1	2	1	2	2	2	2	1	2	2	2	2	2	2	2	2	2	2	2	2	2
	230	1	3	34	20	1	2	1	3	2	3	2	sera	2006	4	4	2	2	2								7	2	2	2	2	2	1	2	2	2	2	2	2	2	2	1	2	1	2	2	1	1	2
	231	1	3	34	35	3	2	1	1	35	9	1			4	4	1	1	1	1	2	2	1	2	2	2	7	2	1	2	1	2	2	2	1	1	1	2	2	2	2	2	2	2	2	2	2	2	2
	232	1	3	34	30	2	2	1	1	12	6	2	Gefersa		4	4	2	1	2								7	2	2	2	1	2	2	2	1	1	1	2	2	2	2	2	2	2	2	2	2	2	2
	233	1	3	34	27	2	2	1	1	10	4	2	Gulo		4	4	2	1	2								7	2	1	2	1	2	2	2	2	1	2	2	2	2	2	2	1	1	2	2	2	2	2
	234	1	3	39	28	2	2	1	1		5	1			4	4	1	1	1	2	1	2	2	2	2	1	7	2	1	2	1	2	2	2	1	1	1	2	2	2	2	2	1	1	2	2	2	2	1
	235	1	3	39	24	1	2	1	1		4	1			4	4	2	1	1	2	1	2	2	1	2	2	7	2	1	2	1	2	2	2	1	1	1	2	2	2	2	2	1	2	2	2	2	2	2
	236	1	3	39	39	3	2	1	1		12	1			4	4	1	1	1	2	1	2	2	1	2	2	7	2	1	2	1	2	2	2	2	1	2	2	2	2	2	2	1	1	2	2	1	1	2
	237	1	3	48	42	3	1	1	2		8	1			1	1	1	1	1	2	1	2	2	1	2	2	7	2	1	2	1	2	2	2	2	1	2	2	2	2	2	2	1	1	2	2	2	1	1
	238	1	3	48	60	5	1	1	3		6	1			1	2	1	1	1	2	1	2	2	1	2	2	5	2	1	2	1	2	2	2	1	1	1	2	2	2	2	2	1	1	2	2	2	1	1
	239	1	3	48	50	4	1	1	1		10	1			1	1	1	1	1	1	2	2	2	1	2	2	7	2	1	2	1	2	2	2	1	1	1	2	2	2	2	2	1	1	2	2	2	2	1
	240	1	3	48	36	3	1	1	2		7	1			1	2	1	1	1	1	2	2	2	1	2	2	3	2	1	2	1	1	2	2	1	1	1	2	2	2	2	2	1	1	2	2	2	1	1
	241	1	3	48	37	3	1	1	3		7	1			1	2	1	1	1	1	2	2	2	1	2	2	5	2	1	2	1	2	2	2	1	1	1	2	2	2	2	2	2	1	2	2	2	2	1
	242	1	3	48	45	4	1	1	2		10	1			1	1	1	1	1	1	1	2	2	1	2	2	5	2	1	2	1	2	2	2	2	1	2	2	2	2	2	2	1	1	2	2	2	1	1
	243	1	3	34	35	3	1	1			6	1			1	1	2	2	1	1	2	1	2	2	2	2	5	2	1	2	1	2	2	2	1	1	1	2	2	2	2	2	1	1	2	2	2	2	2
	244	1	3	34	55	5	1	1	1		7	1			1	4	2	1	1	2	1	1	2	1	2	2	7	2	1	2	1	2	2	2	2	1	2	2	2	2	1	2	1	1	2	2	2	1	1
	245	1	3	34	34	2	1	1	3		6	1			1	4	1	1	1	2	1	2	1	2	2	2	7	2	1	2	1	1	2	2	1	1	1	2	2	2	2	2	1	1	2	2	2	1	2
	246	1	3	34	32	2	1	1	2		5	1			1	4	2	1	1	2	1	2	2	1	2	2	3	2	1	2	1	2	2	2	1	1	1	2	2	2	1	2	3	1	2	2	2	1	2
	247	1	3	40	30	2	2	1	1		7	1			4	4	1	1	1	2	1	2	2	1	2	2	7	2	1	2	1	2	2	2	1	1	1	1	1	1	1	2	1	1	2	2	2	2	1
	248	1	3	40	62	5	1	1	1		3	1			1	4	2	1	1	3	3	1	2	2	2	2	7	2	1	2	1	2	2	2	2	1	2	2	2	2	1	2	1	1	2	2	2	1	1
	249	1	3	40	45	4	1	1	2		7	1			1	2	1	1	2								5	2	1	2	1	2	2	2	1	1	1	1	1	1	1	2	2	2	2	2	2	2	2
	250	1	3	40	30	2	2	1	1		5	1			3	4	1	1	2								7	2	2	2	1	2	2	2	2	1	2	2	2	2	2	2	2	2	2	2	2	2	2
	251	1	3	40	35	3	2	1	1		8	1			3	4	1	1	1	2	1	2	2	1	2	2	7	2	2	2	1	2	2	2	2	1	2	2	2	2	2	2	2	2	2	2	2	2	2
	252	1	3	40	38	3	2	1	1		7	1			4	4	1	1	1	2	1	1	2	1	2	2	7	2	1	2	1	2	2	2	2	1	2	2	2	2	2	2	1	1	2	2	2	1	1
	253	1	3	40	30	2	1	1	2			1			1	4	1	1	1	2	1	2	2	1	2	2	7	2	2	2	1	2	2	2	2	1	2	2	2	2	2	2	1	2	2	2	2	2	2
	254	1	3	40	58	5	1	1	1		3	1			1	1	1	1	2								7	2	1	2	1	2	2	2	2	1	2	2	2	2	2	2	2	2	2	2	2	2	2
	255	1	3	37	40	3	1	1	1		4	1			3	4	1	1	1	1	2	2	2	1	2	2	7	2	1	2	1	2	2	2	1	1	1	2	2	2	2	2	1	1	2	2	2	1	2
	256	1	3	37	37	3	2	1	3		4	2	Addis A		3	4	1	1	2								3	2	1	2	1	2	2	2	1	1	1	2	2	2	2	2	2	2	2	2	2	2	2
	257	1	3	37	27	2	2	1	1	10	5	2	Kelbuye		4	4	2	1	1	2	1	2	2	1	2	2	7	2	1	2	1	2	2	2	1	1	1	2	2	2	2	2	2	2	2	2	2	2	2
	258	1	3	37	38	3	1	1	1		7	1			3	4	1	1	1	1	1	2	2	1	2	2	7	2	1	2	1	2	2	2	1	1	1	2	2	2	2	2	1	1	2	2	2	1	1
	259	1	3	37	60	5	2	1	1		1	1			4	4	2	1	1	2	1	1	2	2	2	2	7	2	1	2	1	2	2	2	1	1	1	2	2	2	2	2	1	1	2	2	2	1	1
	260	1	3	37	27	2	2	1	3	8	3	2	Chaka		4	4	1	1	2								5	2	1	2	1	2	2	2	1	1	1	2	2	2	2	2	1	1	2	2	2	1	1
	261	1	3	37	43	3	1	1	1		6	1			1	2	1	1	1	2	1	2	2	1	2	2	5	2	1	2	1	2	2	2	1	1	1	2	2	2	2	2	2	2	2	2	2	2	2
	262	1	3	37	24	1	2	1	1		7	1			4	4	2	2	2								7	2	2	2	2	2	1	2	2	2	2	2	2	2	2	1	1	1	2	2	2	1	1
	263	1	3	36	28	2	2	1	4		3	1			4	4	2	1	2								7	2	1	2	1	2	2	2	1	1	1	2	2	2	2	2	1	1	2	2	2	1	1
	264	1	3	36	33	2	2	1	1		8	1			4	4	1	1	1	2	1	2	2	1	2	2	7	2	1	2	1	2	2	2	1	1	1	2	2	2	2	2	1	1	2	2	2	1	2
	265	1	3	36	55	5	2	1	1		8	1			4	4	1	1	2								7	2	2	2	1	2	2	2	1	1	1	2	2	2	2	2	1	1	2	2	2	1	1
	266	1	3	36	25	2	2	1	3		5	1			4	4	1	1	1	2	1	2	2	1	2	2	7	2	1	2	1	2	2	2	1	1	1	2	2	2	2	2	1	1	2	2	2	1	1
	267	1	3	36	30	2	2	1	1		9	1			3	4	2	1	1	1	2	2	2	1	2	2	7	2	1	2	1	2	2	2	2	1	2	2	2	2	2	2	1	1	2	2	2	2	1
	268	1	3	36	55	5	1	1	1		7	1			3	4	1	1	1	2	1	2	2	1	2	2	5	2	1	2	1	2	2	2	1	1	1	2	2	2	2	2	2	2	2	2	2	2	2
	269	1	3	36	37	3	2	1	1		7	1			4	4	1	1	1	2	1	1	1	2	2	2	7	2	1	2	1	2	2	2	1	1	1	2	2	2	2	2	2	2	2	2	2	2	2
	270	1	3	36	37	3	2	1	1		7	1			4	4	2	1	1	2	1	2	2	1	2	2	7	2	1	2	1	2	2	2	1	1	1	2	2	2	2	2	1	1	2	2	2	1	1
	271	1	3	48	28	2	1	1	3		5	1			1	4	1	1	1	1	2	2	2	1	2	2	7	2	1	2	1	2	2	2	1	1	1	2	2	2	2	2	2	2	2	2	2	2	2
	272	1	3	48	45	4	2	1	1		8	1			4	4	1	1	1	1	2	2	2	1	2	2	7	2	1	2	1	2	2	2	1	1	1	2	2	2	2	2	1	1	2	2	2	2	2
	273	1	1	50	0	2	2	1	1	15	5	2	Zumeta		4	1	1	1	1	3	3	2	2	1	2	2	7	2	1	2	1	2	2	2	1	2	1	2	2	2	2	2	1	2	2	2	2	1	2
	274	1	1	50	0	2	2	1	1	15		2	delela	15	4	1	1	1	1	3	3	2	2	1	2	2	7	2	1	2	1	2	2	2	1	1	1	2	2	2	2	2	1	2	2	2	2	1	2
	275	1	1	50	0	2	2	1	1	15	6	2	AA	15	4	2	1	1	1	1	2	2	2	1	2	2	5	2	1	2	1	2	2	2	1	2	1	2	2	2	2	2	1	2	2	2	2	1	2
	276	1	1	50	0	2	2	1	1	16	7	2	melko		4	1	1	1	2								7	2	1	2	1	2	2	2	2	2	1	2	2	2	2	2	1	2	2	2	2	1	2
	277	1	1	50	0	4	2	1	3		6	1			4	2	1	1	1	1	2	2	2	1	2	2	5	2	1	2	1	2	2	2	1	1	1	2	2	2	2	2	1	2	2	2	2	1	2
	278	1	1	50	0	3	1	1	1		8	1			1	1	1	1	1	2	1	2	2	1	2	2	10	2	1	2	1	2	2	2	1	1	1	2	2	1	2	2	1	1	2	2	2	1	1
	279	1	1	50	0	4	1	1	1		4	1			4	1	1	1	1	2	1	2	1	2	2	2		2	1	2	1	1	2	2	1	2	1	2	2	2	2	2	1	1	2	2	2	1	2
	280	1	1	51	0	2	2	1	3	8	3	2			4	1	1	1	1	2	1	2	2	1	2	2	5	2	1	2	1	2	2	2	1	1	1	2	2	2	2	2	1	2	2	2	2	2	1
	281	1	1	51	0	2	2	1	3		4	1			4	2	1	1	1	2	1	2	2	1	2	2	8	2	1	2	1	1	2	2	1	1	1	1	2	1	2	2	1	1	2	1	2	1	2
	282	1	1	51	0	2	2	1	3		6	1			4	1	1	1	1	2	1	2	2	1	2	2	7	2	1	1	1	1	2	2	1	1	1	2	2	1	2	2	1	2	2	2	2	1	2
	283	1	1	51	0	4	2	1	1		5	1			4	2	1	1	1	3	3	2	2	1	2	2	5	2	1	2	1	1	2	2	1	1	1	2	2	2	2	2	1	1	2	2	2	2	2
	284	1	1	51	0	3	2	3	3	15	7	2	Meskan		4	1	1	1	1	2	1	2	2	1	2	2	7	2	1	2	1	1	2	2	2	2	1	2	2	2	2	2	2	2	2	2	2	2	2
	285	1	1	31	0	3	2	1	1		8	1			4	1	2	2	2								7	2	2	2	2	2	1	2	2	2	2	2	2	2	2	1	1	1	2	2	2	1	2
	286	1	1	31	0	4	2	1	1		3	1			4	1	1	1	1	2	1	2	1	2	2	2	10	2	1	1	1	1	2	2	1	1	1	2	2	2	2	2	1	1	2	2	2	1	1
	287	1	1	31	0	2	1	1	3		3	1			1	1	1	1	1	2	1	2	2	1	2	2	7	2	1	1	1	1	2	2	1	1	1	2	2	2	2	2	1	1	2	2	2	1	2
	288	1	1	31	0	1	2	1	1		3	1			4	1	1	1	2								5	2	1	2	1	1	2	2	1	1	1	2	2	2	2	2	1	2	2	2	2	2	2
	289	1	1	31	0	1	2	1	4		6	1			4	1	1	1	1	2	1	2	1	2	2	2	1	2	1	2	1	1	2	2	1	1	1	1	2	1	2	2	2	2	2	2	2	2	2
	290	1	1	31	0	2	2	1	4		4	1			4	1	1	2	2								7	2	2	2	2	2	1	2	2	2	2	2	2	2	2	1	2	2	2	2	2	2	2
	291	1	1	27	0	1	2	1	1		4	1			4	4	1	2	2								7	2	2	2	2	2	1	2	2	2	2	2	2	2	2	1	1	2	2	2	2	1	2
	292	1	1	27	0	4	1	1	4		6	1			1	3	1	1	1	1	2	2	2	1	2	2	7	2	1	2	2	2	2	2	1	1	1	2	2	2	2	2	2	2	2	2	2	2	2
	293	1	1	27	0	4	1	1	5		8	1			1	3	1	1	1	3	3	2	2	1	2	2	1	2	1	2	1	2	2	2	2	2	1	2	2	2	2	2	1	1	2	2	2	2	2
	294	1	1	27	0	2	2	1	2		6	1			4	3	1	1	1	2	1	2	2	2	1	2	7	2	2	2	2	2	1	2	2	2	1	2	2	2	2	2	1	1	2	2	2	2	2
	295	1	1	27	0	3	2	1	2	26	10	2	Meskan	15	4	2	1	1	1	1	2	2	2	1	2	2	7	2	1	2	1	2	2	2	2	2	1	2	2	2	2	2	1	1	2	2	2	2	2
	296	1	1	27	0	2	2	1	1	15	7	2	Meskan	15	4	2	1	1	1	3	3	2	2	1	2	2	1	2	1	2	1	2	2	2	1	1	1	2	2	2	2	2	1	2	2	2	2	1	2
	297	1	1	29	0	4	2	1	1	27	6	2	Wacho		4	1	1	1	1	2	1	2	2	1	2	2	5	2	1	2	1	2	2	2	1	1	1	1	2	1	2	2	1	2	2	2	2	1	2
	298	1	1	29	0	1	2	1	2		5	1			4	1	1	1	1	3	3	2	2	1	2	2	8	2	1	2	1	2	2	2	2	2	1	2	2	2	2	2	1	2	2	2	2	1	2
	299	1	1	29	0	3	2	1	1	30	10	2	Acheber		4	2	1	1	1	3	3	2	2	1	2	2	8	2	1	2	1	2	2	2	2	2	1	2	2	2	2	2	1	2	2	2	2	1	2
	300	1	1	29	0	5	2	1	1	31	4	2	Sibilito		4	2	1	1	1	2	1	2	2	1	2	2	7	2	1	2	1	1	2	2	1	1	1	1	2	1	2	2	2	2	2	2	2	2	2
	301	1	1	29	0	5	2	1	3	25	8	2	Sibilito		4	2	2	1	1	2	1	2	2	1	2	2	7	2	1	1	1	2	2	2	2	2	1	2	2	2	2	2	2	2	2	2	2	2	1
	302	1	1	29	30	2	2	1	1		7	1			4	1	2	2	2								7	2	2	2	2	2	1	2	2	2	2	2	2	2	2	1	2	2	2	2	2	1	2
	303	1	1	26	0	4	2	1	1		4	1			4	1	2	1	1	2	1	2	2	2	1	2	1	2	1	2	1	2	2	2	1	1	1	1	2	1	2	2	1	1	2	2	2	2	2
	304	1	1	26	33	2	2	1	1		4	1			4	1	2	1	1	2	1	2	2	1	2	2	7	2	1	2	1	2	2	2	2	1	1	1	2	1	2	2	1	1	2	2	2	2	2
	305	1	1	26	34	2	2	1	2		5	1			4	1	1	1	1	2	1	2	2	1	2	2	7	1	1	1	2	2	2	2	2	1	1	1	2	1	2	2	1	1	2	2	2	2	2
	306	1	1	26	34	2	1	1	4		5	1			1	1	1	1	1	2	1	1	2	2	2	2	10	2	1	1	1	2	2	2	2	1	1	2	2	1	2	2	1	1	2	2	2	2	2
	307	1	1	26	54	4	1	1	2		7	1			1	3	1	1	1	2	1	2	2	1	2	2	8	2	1	1	1	1	2	2	2	1	1	2	2	2	1	2	1	2	2	2	1	2	2
	308	1	1	26	0	2	2	1	2		9	1			4	4	1	1	1	2	1	2	2	1	2	2	8	2	1	2	1	1	2	2	2	1	1	2	2	1	1	2	1	2	2	2	1	1	1
	309	1	1	26	0	4	1	1	3		10	1			1	3	1	1	1	3	3	1	2	2	2	2	8	2	2	2	1	2	2	2	2	1	1	2	2	1	2	2	2	2	2	2	1	2	2
	310	1	1	26	40	3	2	1	1		2	1			4	3	2	1	1	2	1	2	2	1	2	2	8	2	1	1	1	2	2	2	1	1	1	2	2	1	2	2	1	2	2	2	1	2	2
	311	1	1	26	62	5	2	1	1		5	1			4	1	1	1	1	2	1	2	2	2	1	2	7	2	1	2	1	2	2	2	2	1	1	1	2	1	2	2	1	2	2	2	2	2	1
	312	1	1	26	0	4	2	1	1		9	1			4	3	1	1	1	2	1	2	2	1	2	2	1	2	1	2	1	2	2	2	1	1	1	2	2	1	2	2	2	2	2	2	1	1	2
	313	1	1	26	34	2	1	1	2		7	1			1	3	1	1	1	2	1	1	2	2	2	2	5	2	1	2	2	2	2	2	2	2	1	2	2	2	2	2	2	2	2	2	2	1	2
	314	1	1	26	35	3	1	1	2		6	1			1	1	2	1	1	2	1	1	2	2	2	2	7	2	1	2	1	2	2	2	2	1	1	2	2	1	2	2	1	2	2	2	2	2	1
	315	1	1	32	44	3	2	1	1		9	1			4	1	2	1	1	2	1	2	1	2	2	2	1	2	1	2	1	2	2	2	1	1	1	2	2	1	2	2	2	2	2	2	2	2	1
	316	1	1	32	35	3	2	1	1		7	1			1	3	1	1	1	2	1	1	2	2	2	2	10	2	1	2	1	2	2	2	2	1	1	1	2	1	2	2	2	2	2	2	2	2	1
	317	1	1	32	35	3	2	1	1		7	1			4	1	2	1	1	2	1	2	2	2	1	2	8	2	1	2	1	2	2	2	2	1	1	2	2	1	2	2	2	2	2	2	2	1	2
	318	1	1	32	34	2	1	1	3		6	1			1	1	1	1	2								8	2	1	2	1	2	2	2	2	1	1	2	2	1	1	2	1	2	1	2	1	2	2
	319	1	1	32	34	2	2	1	2		5	1			4	1	1	1	1	2	1	1	2	2	2	2	8	2	1	2	1	2	2	2	2	1	1	1	2	1	1	2	2	2	2	2	2	2	1
	320	1	1	32	67	5	1	1	3		7	1			4	3	1	1	2								8	2	1	2	1	2	2	2	2	1	1	2	2	1	2	2	1	2	2	2	2	2	1
	321	1	1	30	34	2	2	3	1		6	1			4	3	2	1	1	2	1	2	2	1	2	2	10	2	1	2	1	2	2	2	2	1	1	2	2	2	2	2	1	1	2	2	2	2	2
	322	1	1	30	0	1	2	1	1		7	1			4	1	2	1	1	2	1	1	2	2	2	2	5	2	1	2	1	2	2	2	2	1	1	2	2	2	1	2	2	2	2	2	2	1	2
	323	1	1	30	0	1	1	1	2		4	1			1	3	1	1	2								5	1	1	2	1	2	2	2	1	1	1	2	2	2	2	2	1	2	2	2	2	2	1
	324	1	1	30	40	3	2	1	1		8	1			4	1	2	1	1	2	1	2	2	1	2	2	8	1	1	2	1	2	2	2	2	1	1	1	2	2	1	2	2	2	2	2	2	1	2
	325	1	1	30	70	5	1	1	1		5	1			1	1	1	1	2								10	1	1	2	1	2	2	2	1	1	1	2	2	2	2	2	2	2	2	2	2	1	2
	326	1	1	30	34	2	2	1	2		8	1			3	1		1	1	2	1	1	2	2	2	2	8	2	1	2	1	2	2	2	2	1	1	2	2	1	1	2	1	1	1	1	2	2	2
	327	1	4	33	0	2	2	1	2		7	1			3	3	2	1	2								8	2	1	2	1	1	2	2	2	1	2	2	2	1	2	2	1	1	2	1	1	2	2
	328	1	4	33	23	1	1	1	1		7	1			1	1	2	1	2								7	2	1	2	1	2	2	2	2	1	1	2	2	1	2	2	1	1	2	2	1	2	2
	329	1	4	33	0	3	2	1	1		6	1			3	1	2	1	2								7	2	1	2	1	1	2	2	2	1	1	2	2	2	2	2	1	1	2	2	1	1	2
	330	1	4	33	0	3	1	1	1		5	1			1	3	1	1	1	2	1	2	2	1	2	2	7	1	1	2	1	1	2	2	2	2	1	2	2	2	2	2	1	1	2	2	1	2	2
	331	1	4	33	0	3	2	1	1			2	kolcha		4	3	2	1	2								7	2	1	2	2	1	2	2	2	1	1	2	2	2	2	2	1	1	1	2	2	1	2
	332	1	4	33	0	3	2	1	1		3	2	sewati		4	3	2	1	1	2	1	2	2	2	1	2	7	1	1	2	2	2	2	2	2	2	1	2	2	2	2	2	1	1	2	2	2	1	1
	333	1	4	52	42	3	1	1	3		8	1			1	3	1	1	1	2	1	2	2	1	2	2	3	2	1	2	2	2	2	2	1	1	1	2	2	2	2	2	1	1	2	2	2	2	1
	334	1	4	52	48	4	2	1	1		5	1			4	3	2	1	1	2	1	2	2	1	2	2	7	2	1	2	2	2	2	2	2	1	1	2	2	2	2	2	1	1	2	2	1	2	2
	335	1	4	45	45	4	1	1	3		7	1			4	3	1	1	1	2	1	2	2	1	2	2	5	2	1	2	2	1	2	2	2	2	2	2	2	2	1	2	1	1	2	2	2	1	1
	336	1	4	45	32	2	2	1	3		6	1			1	1	2	1	2								7	2	2	2	2	2	1	2	2	2	2	2	2	2	1	2	1	3	3	3	3	3	3
	337	1	4	45	53	4	2	1	1		5	2	Saloke		4	3	2	1	1	2	1	2	2	1	2	2	7	2	1	1	2	2	2	2	2	1	1	2	2	2	2	2	1	1	2	2	2	2	1
	338	1	4	45	38	3	2	1			6	2	kerla		4	2	2	1	1	2	1	2	2	1	2	2	5	2	1	1	2	2	2	2	2	1	1	2	2	2	2	2	2	1	2	2	2	2	1
	339	1	4	45	35	3	2	1	1		5	1			3	3	2	1	2								1	2	1	2	2	2	2	2	2	1	2	2	2	2	2	2	1	1	2	2	2	1	1
	340	1	4	45	36	3	2	1	1		8	1			4	3	2	1	2								7	2	1	1	2	2	2	2	2	1	1	2	2	1	2	2	1	2	2	2	2	2	1
	341	1	4	45	35	3	2	1			6	1			3	3	1	1	1	2	1	2	2	1	2	2	5	2	1	1	2	2	2	2	2	2	2	2	2	2	1	2	1	1	2	2	2	1	1
	342	1	4	45	45	4	1	1	4		9	1			3	3	1	1	1	2	1	3	3	3	3	3	5	2	1	2	2	1	2	2	2	2	2	2	2	2	1	2	1	1	2	2	2	2	1
	343	1	4	45	35	3	2	1	3		7	2	mekua		4	3	2	1	2								7	2	1	1	2	2	2	2	2	2	2	2	2	2	1	2	1	2	2	2	2	1	1
	344	1	4	53	0	3	1	1	3		5	1			1	4	1	1	1	2	1	2	2	1	2	2	3	1	1	1	1	2	2	2	2	2	1	2	2	2	2	2	1	1	2	2	2	1	1
	345	1	4	53	0	3	2	1	1		8	2	awule ge		4	1	1	1	1	2	1	1	2	2	2	2	8	1	1	2	2	2	2	2	2	1	1	2	2	2	2	2	1	1	2	2	2	1	1
	346	1	4	53	0	2	2	1	1	5	4	2		2004	4	3	1	1	2								7	2	1	2	2	2	2	1	2	1	1	2	2	1	2	2	1	1	2	2	2	1	1
	347	1	4	53	0	5	1	1	1		4	1			1	3	1	1	2								10	2	1	1	1	2	2	2	1	1	1	2	2	1	2	2	1	2	2	2	2	1	1
	348	1	4	53	0	1	2	1	1		8	1			3	3	1	1	1	2	1	2	2	2	1	2	7	2	1	1	1	2	2	2	2	1	1	2	2	2	2	2	1	1	2	2	2	1	2
	349	1	4	53	0	2	2	1	2		6	1			4	3	1	1	1	2	1	2	2	1	2	2	7	2	1	1	2	2	2	2	2	1	1	2	2	2	2	2	1	1	2	2	2	1	2
	350	1	4	53	0	2	2	1	1		3	1			4	1	1	1	1	2	1	2	2	1	2	2	7	1	2	2	1	2	2	2	1	1	1	2	2	2	2	2	2	2	2	2	2	2	2
	351	1	4	53	0	4	2	1	1		8	1			4	3	1	1	1	2	1	2	2	1	2	2	10	1	1	1	2	2	2	2	2	1	1	2	2	2	2	2	1	2	2	2	2	1	1
	352	1	4	53	0	3	1	1	1		7	1			1	1	1	1	1	2	1	2	2	1	2	2	7	2	1	2	1	2	2	2	2	1	1	2	2	2	2	2	2	2	2	2	2	2	2
	353	1	4	54	0	3	1	1	3		6	1			1	3	2	1	1	2	1	2	2	1	2	2	7	1	1	2	1	2	2	1	2	1	1	2	2	2	2	2	1	1	2	2	2	1	2
	354	1	4	54	0	3	1	1	4		6	1			1	3	1	1	2								7	2	2	2	2	2	1	2	2	2	1	2	2	2	2	2	1	1	2	2	1	1	2
	355	1	4	54	52	4	1	1	3		6	1			1	3	2	1	1	2	1	1	2	2	2	2	8	1	1	2	2	2	2	2	2	1	1	2	2	2	2	2	1	1	2	2	2	1	1
	356	1	4	54	56	5	1	1	1		9	1			1	3	1	1	1	2	1	1	2	2	2	2	7	2	1	2	2	2	2	2	2	1	1	2	2	2	2	2	2	2	2	2	2	1	1
	357	1	4	54	45	4	2	1	1		3	1			4	1	1	1	1	2	1	1	2	2	2	2	7	2	1	1	2	2	2	2	2	2	1	2	2	2	2	2	2	2	2	2	2	1	1
	358	1	4	54	25	2	2	1	2		7	1			4	3	2	1	1	2	1	1	2	2	2	2	7	3	3	3	3	3	3	3	2	1	1	2	2	2	2	2	1	1	2	2	2	1	1
	359	1	4	54	55	5	2	1	1		3	1			4	1	1	1	1	2	1	3	3	3	3	3	7	1	1	2	2	2	2	2	2	1	1	2	2	2	2	2	1	1	2	2	2	1	1
	360	1	4	54	45	4	2	1	1	26	5	2	wacho	1983	4	1	1	1	1	2	1	2	2	1	2	2	5	2	1	1	2	2	2	2	2	1	1	2	2	2	2	2	2	1	2	2	2	1	1
	361	1	4	54	50	4	2	1	1		2	1			1	1	1	1	1	2	1	2	2	1	2	2	7	2	1	2	2	2	2	2	2	1	1	2	2	2	2	2	1	1	2	2	1	2	2
	362	1	4	54	28	2	2	1	1		9	2	wacho	1997	4	3	2	1	1	2	1	1	2	2	2	2	3	2	1	2	1	2	2	2	2	1	1	2	2	2	2	2	1	1	2	2	2	1	1
	363	1	4	54	35	3	2	1	3		5	1			1	1	1	1	1	2	1	2	2	1	2	2	5	1	1	2	2	2	2	2	2	1	1	2	2	1	2	2	1	1	2	2	2	1	1
	364	1	4	54	38	3	2	1	3		6	1			4	3	1	1	1	2	1	1	2	1	2	2	7	1	1	2	1	2	2	2	2	1	1	2	2	1	2	2	1	1	2	2	2	1	1
	365	1	4	54	0	3	2	1	1		6	1			4	1	2	1	1	1	2	2	2	1	2	2	7	1	1	2	2	2	2	2	2	1	1	2	2	2	2	2	1	1	2	2	2	2	1
	366	1	4	54	35	3	2	1	1	19	8	2	luteni	1990	4	3	1	1	1	2	1	2	2	1	2	2	3	2	1	1	2	2	2	2	2	1	1	2	2	2	2	2	1	1	2	2	2	2	1
	367	1	4	54	42	3	2	1	3		8	2	chele	1989	4	3	2	1	1	2	1	2	2	1	2	2	3	2	1	1	2	2	2	2	2	2	1	2	2	1	2	2	1	1	1	2	2	1	2
	368	1	4	33	0	4	2	1	1		6	1			4	3	1	1	1	2	1	2	2	2	1	2	8	2	1	2	1	1	2	2	2	1	1	2	2	1	2	2	1	1	1	2	2	2	2
	369	1	4	33	0	4	2	1	1		5	1			3	1	1	1	1	2	1	2	2	2	1	2	8	2	1	2	2	1	2	2	2	1	1	2	2	1	2	2	3	1	2	2	2	1	2
	370	1	4	33	37	3	2	1			4	1			1	4	1	1	1	2	1	2	2	1	2	2	7	2	1	1	2	1	2	2	2	1	1	2	2	1	2	2	1	1	1	1	2	2	2
	371	1	4	33	32	2	2	1	1		5	1			1	3	1	1	1	2	1	2	2	2	1	2	3	2	1	2	1	1	2	2	1	1	2	2	2	1	2	2	3	1	1	2	2	1	2
	372	1	4	33	31	2	2	1	1		4	1			4	3	1	1	1	2	1	2	2	2	1	2	7	1	1	2	1	1	2	2	2	1	2	2	2	1	2	2	1	2	2	2	1	1	2
	373	1	4	33	0	2	2	1	1		2	2	Medget		4	1	2	1	2								7	2	1	2	2	2	2	2	2	2	1	2	2	2	2	2	1	1	2	2	2	1	2
	374	1	4	28	38	3	2	1	1		6	1			4	3	2	1	1	2	1	2	2	2	1	2	7	1	1	2	2	2	2	2	2	2	1	2	2	2	2	2	1	2	2	2	2	1	1
	375	1	4	28	37	3	2	1	1		8	1			4	3	2	1	1	2	1	2	2	2	1	2	7	2	1	2	1	2	2	2	2	1	1	2	2	2	2	2	1	2	2	1	2	2	1
	376	1	4	28	28	2	2	1	2		6	2	kesay	1997	4	3	2	1	1	2	1	2	2	2	1	2	8	2	1	2	1	2	2	2	2	1	1	2	2	2	2	2	1	1	2	2	2	1	2
	377	1	4	28	25	2	2	1	4	7	4	2	gefersa	2002	4	3	2	1	1	1	2	1	2	2	2	2	11	1	1	2	2	2	2	2	1	1	1	2	2	2	2	2	1	1	2	2	2	2	1
	378	1	4	28	25	2	2	1	1		7	1			4	3	1	1	1	1	2	2	2	1	2	2	8	1	1	2	1	2	2	2	1	1	1	2	2	2	2	2	1	2	1	1	2	1	1
	379	1	4	28	37	3	2	1	1		7	1			4	3	1	1	1	2	1	3	3	3	3	3	7	2	1	1	2	2	2	2	1	1	1	2	2	2	2	2	1	1	2	2	1	1	1
	380	1	4	55	37	3	2	1	2		5	1			1	1	2	1	1	1	2	2	2	1	2	2	8	2	1	1	2	1	2	2	1	1	2	2	2	2	2	2	2	2	2	2	2	2	2
	381	1	4	55	48	4	2	1	1		7	2	hamus ge	1961	4	3	2	1	1	2	1	2	2	1	2	2	7	1	1	2	2	2	2	2	2	1	1	2	2	2	2	2	1	2	2	1	1	2	2
	382	1	4	55	0	5	1	1	2		8	1			1	3	1	1	1	1	2	2	2	1	2	2	3	2	1	1	2	2	2	2	1	1	1	2	2	2	2	2	1	1	2	2	1	2	2
	383	1	4	55	28	2	1	1	3		2	1			1	3	1	1	1	2	1	2	2	1	2	2	3	2	1	1	2	2	2	2	2	1	1	2	2	2	2	2	1	1	2	2	1	2	2
	385	1	4	56	35	3	2	1			8	1			1	3	1	1	1	2	1	2	2	1	2	2	5	2	1	1	2	2	2	2	2	2	2	2	2	2	1	2	1	1	2	2	2	2	1
	386	1	4	56	30	2	2	1	3	19	5	2	Wacho	1979	4	3	1	1	1	2	1	2	2	1	2	2	3	2	1	2	2	1	2	2	2	2	2	2	2	2	1	2	3	2	2	1	1	1	2
	386	1	4	53	0	2	2	1	1	17	4	2	Gambela	1992	1	3	1	1	1	2	1	2	2	2	1	2	7	2	2	1	1	2	2	2	2	1	1	2	2	1	2	2	1	1	2	2	2	1	2
	387	1	4	53	0	4	2	1	1		6	1			4	1	2	1	1	2	1	2	2	1	2	2	8	1	2	1	2	2	2	2	2	1	1	2	2	2	2	2	2	2	2	2	1	1	2
	388	1	4	53	50	4	2	1	1		6	1			4	3	2	1	1	2	1	2	2	1	2	2	7	1	2	1	2	2	2	2	2	1	1	2	2	2	2	2	1	1	2	2	1	1	2
	389	1	4	28	40	3	2	1	2		7	1			4	3	1	1	1	1	2	1	2	2	2	2	8	1	1	2	2	2	2	2	1	1	1	2	2	2	2	2	1	2	2	2	1	2	1
	381	1	4	55	42	3	1	1	4		0	1			1	3	2	1	1			2	2	1	2	2	5	2	1	1	2	2	2	2	2	1	1	2	2	2	2	2	2	2	2	1	1	2	2
	382	1	4	55	37	3	2	1	1	25	11	2	Gambela	1984	4	3	1	1	1	1	2	2	2	1	2	2	5	2	1	2	2	2	2	2	2	1	1	2	2	2	2	2	1	1	2	2	2	1	2
	392	1	4	56	30	2	2	1	3	19	5	2	Wacho	1979	4	3	1	1	1	2	1	2	2	1	2	2	3	2	1	2	2	1	2	2	2	2	2	2	2	2	1	2	3	2	2	1	1	1	2
	393	1	4	55	0	2	2	1	3	14	6	2	Wacho	1995	4	3	2	1	1	2	1	1	2	2	2	2	8	1	1	2	2	2	2	2	1	1	1	2	2	2	2	2	1	2	2	2	2	1	2
	394	1	4	57	0	3	1	1	3		5	1			1	3	1	1	2								7	2	1	2	1	2	2	2	2	1	1	2	2	2	2	2	1	1	2	2	2	1	2
	395	1	4	28	38	3	2	1	1	24	6	2	hamus	1985	4	3	1	1	1	2	1	2	2	2	1	2	7	1	1	2	2	2	2	2	1	1	1	2	2	2	2	2	1	2	2	2	2	1	1
	396	1	4	52	38	3	1	1	3		7	1			1	2	1	1	1	2	1	2	2	1	2	2	5	2	1	1	2	2	2	2	2	1	1	2	2	1	2	2	1	1	2	2	1	2	2
	397	1	4	52	33	2	1	1	3		6	1			1	3	1	1	1	1	2	2	2	1	2	2	3	2	1	1	2	2	2	2	2	1	1	2	2	1	2	2	1	1	2	2	2	1	1
	398	1	4	52	35	3	2	1	1	15	8	2	suten	1989	4	3	1	1	1	2	1	2	2	1	2	2	1	2	1	1	2	2	2	2	2	1	1	2	2	2	2	2	1	1	1	2	2	1	1
	399	1	4	55	37	3	2	1	2	25	9	2	Gambela	1984	4	3	2	1	1	1	2	2	2	1	2	2	7	2	1	2	2	2	2	2	1	1	2	2	2	2	2	2	2	1	2	2	1	2	2
	400	1	4	55	0	3	2	1	1	18	7	2	Gambela	1991	4	1	2	1	1	2	1	2	2	1	2	2	7	2	1	1	2	2	2	2	1	1	1	2	2	2	2	2	1	1	1	2	2	2	1
	401	1	4	55	36	3	1	1	2		7	1			1	1	1	1	1	1	2	2	2	1	2	2	8	1	1	2	1	2	2	2	2	1	1	2	2	1	2	2	2	2	2	1	1	2	2
	402	1	4	55	25	2	2	1	1		6	2	chancho		4	1	2	1	1	1	2	1	2	2	2	2	3	2	1	1	1	2	2	2	1	1	1	2	2	2	2	2	1	1	2	2	1	1	1
	403	1	4	28	28	2	1	1	3		4	1			1	3	1	1	1	2	1	2	2	1	2	2	5	1	1	2	1	2	2	2	1	1	2	2	2	1	2	2	2	1	2	2	1	2	2
	404	1	4	28	0	2	2	1	1			1			4	3	2	1	2								7	1	1	2	1	2	2	2	2	1	1	2	2	1	2	2	1	1	2	2	1	2	2
	405	1	4	28	32	2	2	1	1		5	2	Gambela	1993	4	3	2	1	1	1	2	2	2	1	2	2	8	2	1	2	2	2	2	2	2	1	1	2	2	2	2	2	3	1	2	2	1	2	2
	406	1	4	28	39	3	1	1	3		6	1			1	3	1	1	1	1	2	2	2	1	2	2	5	1	1	2	2	2	2	2	2	1	1	2	2	2	2	2	1	2	2	2	1	1	2
	407	1	4	52	36	3	2	1	1	28	5	2		1981	4	3	2	2	1	2	1	2	2	1	2	2	8	2	1	1	2	2	2	2	2	1	1	2	2	2	2	2	1	2	2	1	2	1	2
	408	1	4	53	36	3	2	1	3	18	9	2		1991	4	3	1	1	1	2	1	2	2	2	1	2	5	2	1	2	2	2	2	2	2	1	1	2	2	2	2	2	1	1	2	2	2	1	2
	409	1	4	57	0	5	1	1	2		10	1			1	1	1	1	2								7	2	1	2	1	2	2	2	2	1	1	2	2	2	2	2	3	3	3	3	3	3	3
	410	1	4	57	0	2	1	1	1	14	5	2			4	1	1	1										2	1	2	2	2	2	2	2	1	1	2	2	2	2	2	1	1	2	2	1	2	2
	411	1	4	57	0	2	1	1			4	1			1	1	1	1	1	2	1	2	2	1	2	2	3	3	3	3	3	3	3	3	3	3	3	3	3	3	3	3	1	1	2	2	2	1	2
	412	1	4	57	0	5	2	1	1		6	1			4	1	1	1	1	2	1	2	1	2	2	2	7	1	1	2	2	2	2	2	2	1	1	2	2	2	2	2	2	2	2	2	2	2	2
	413	1	4	57	0	3	2	1	1		5	1			4	3	2	1	1	2	1	1	2	2	2	2	7	2	1	2	1	2	2	2	2	1	1	2	2	2	2	2	1	1	2	2	2	1	2
	414	1	4	57	0	2	2	1	1	12	2	2	suten		4	3	1	1	1	2	1	2	1	2	2	2	7	1	1	2	2	2	2	2	2	1	1	2	2	2	2	2	1	1	2	2	2	2	2
	415	1	4	57	0	4	1	1	2		12	1			1	3	1	1	2								8	2	2	2	2	2	2	1	2	1	1	2	2	2	2	2	1	1	2	2	2	1	2
	416	1	4	57	0	4	1	1	3		10	1			1	3	1	1	2								7	2	1	2	1	2	2	2	2	2	1	2	2	2	2	2	1	2	2	2	1	1	2
	417	1	4	52	0	3	1	1	3		4	1			1	3	1	1	2								5	2	1	2	2	2	2	2	2	1	1	2	2	2	2	2	1	1	1	2	2	1	2
	418	1	4	57	0	5	1	1	3		10	1			1	1	1	1	1	2	1	2	2	1	2	2	8	2	1	2	1	2	2	2	2	1	1	2	2	2	2	2	2	2	2	2	2	2	2
	419	1	4	57	0	5	2	1	1	39	2	2	suten		4	3	2	1	2								7	2	1	2	1	2	2	2	2	1	1	2	2	2	2	2	1	1	2	2	1	1	2
	420	1	4	52	0	2	2	1	2		6	1			4	3	1	1	1	2	1	2	2	1	2	2	3	1	1	2	2	2	2	2	2	1	1	2	2	2	2	2	1	1	2	2	1	1	2
	421	1	4	52	47	4	1	1	3		6	1			1	3	1	1	1	2	1	2	2	1	2	2	3	2	1	1	2	2	2	2	2	1	1	2	2	1	2	2	1	1	2	2	1	2	2
	422	1	4	52	42	3	1	1	3		8	1			1	3	1	1	2	1	2	2	2	1	2	2	8	2	1	1	2	2	2	2	2	1	1	2	2	1	2	2	1	2	2	2	1	1	1
	423	1	4	52	35	3	1	1	3		8	1			1	3	1	1	1	2	1	2	2	1	2	2	3	2	1	1	2	2	2	2	2	1	1	2	2	2	2	2	1	2	2	2	1	1	2
	424	1	4	52	43	3	1	1			8	1			3	1	1	1	1	2	1	2	2	1	2	2	5	2	1	2	2	1	2	2	2	1	1	2	2	2	2	2
[truncated: 47 more columns]

## Sheet: ListVariables
Variable	UniqueKey	District	kebele	Gote	DO	D1	D2	D3	D4	D5	D6	D7	D8	D8.1	D9	D10	K11	K12	K13A	K13A1	K13A2	K13B1	K13B2	K13B3	K13B4	K13B5	K14	K16.1	K16.2	K16.3	K16.4	K16.5	K16.6	K16.7	K17.1	K17.2	K17.3	K17.4	K17.5	K17.6	K17.7	K17.8	K21	K22.1	K22.2	K22.3	K22.4	K22.5	K22.6
Question					Do age	D1. Grouped age	D2. Sex	D3. Religion	D4. Education Level	D5.Duration of stay at the residence(years)	D6. Family size	D7. Place of birth	D8.If immigrant, place of orgion	D8.1 how manu years in these destrict?	D9. Occupation	D10. If occupation is Farming, location of the farm	K1.Could name the disease after seeing pic 1	K12. Have you heard about Cutaneous Leishmaniasis( Shahign)?	K13A.Do you know anybody who has CL in your area?	k13A1.Do you know anybody who has CL in your area? if Yes- is person actively infected?	K13A2. Do you know anybody who has CL in your area? if Yes- is person infected in the past?	K13B1.if yes to the above question- who is the person?-Family Member	K13B2.if yes to the above question- who is the person?-Me	K13B3.if yes to the above question- who is the person?-Neighbor	K13B1.if yes to the above question- who is the person?-cusion	K13B5.if yes to the above question- who is the person?-Other	K14.What is the cause of CL	K16.1 What are the signs of CL?Fever with chills?	K16.2 What are the signs of CL?Plaque?	K16.3 What are the signs of CL?Skin rash?	K16.4 What are the signs of CL? Pus containing?	K16. 5 What are the signs of CL? Papule?	K16. 6 What are the signs of CL? I don't know?	K16. 7 What are the signs of CL?Other?	K17.1 Which part of the body is most likely to be affected by CL? forehead?	K17.2 Which part of the body is most likely to be affected by CL? Face?	K17.3 Which part of the body is most likely to be affected by CL? Nose?	K17.4 Which part of the body is most likely to be affected by CL? Hand?	K17.5 Which part of the body is most likely to be affected by CL? Leg?	K17.6Which part of the body is most likely to be affected by CL? Ear?	K17.7 Which part of the body is most likely to be affected by CL? More than one place?	K17.8 Which part of the body is most likely to be affected by CL? I dont know?	K21.Ask the respondent if they know about the biting and blood sucking behavior after showing live sand flies collected from their environment:	K22.1.Where do you think is the breeding place of the vector?dirty places	K22.2.Where do you think is the breeding place of the vector?cervices in the house	K22.3.Where do you think is the breeding place of the vector?tached roof	K22.4.Where do you think is the breeding place of the vector?damp and dark places	K22.5.Where do you think is the breeding place of the vector?Water ponds	K22.6.Where do you think is the breeding place of the vector?Garbage collection site
Subquestion
Scale	Scale	Nominal	Nominal	Nominal	Scale	Ordinal	Nominal	Nominal	Ordinal	Scale	Scale	Nominal	Nominal	Scale	Nominal	Nominal	Nominal	Nominal	Nominal	Nominal	Nominal	Nominal	Nominal	Nominal	Nominal	Nominal	Nominal	Nominal	Nominal	Nominal	Nominal	Nominal	Nominal	Nominal	Nominal	Nominal	Nominal	Nominal	Nominal	Nominal	Nominal	Nominal	Nominal	Nominal	Nominal	Nominal	Nominal	Nominal	Nominal
Missings
Values/Labels		1 | Sodo	1 | Kela Zuria			1 | 18.0-24.5	1 | Male	1 | Orthodox	1 | illitrate			1 | Same District			1 | Farmer	1 | Near home	1 | Able to identify as CL	1 | Yes	1 | Yes	1 | Yes	1 | Yes	1 | Yes	1 | Yes	1 | yes	1 | Yes	1 | Yes	1 | Spritual	1 | Yes	1 | Yes	1 | Yes	1 | Yes	1 | Yes	1 | Yes	1 | Yes	1 | Yes	1 | Yes	1 | Yes	1 | Yes	1 | Yes	1 | Yes	1 | Yes	1 | Yes	1 | Yes I know	1 | Yes	1 | Yes	1 | Yes	1 | Yes	1 | Yes	1 | Yes
		2 | Ankober	2 | Kola Nurena			2 | 24.5–34.5	2 | Female	2 | Muslim	2 | able to read and write			2 | Other			2 | Service provider	2 | Near a river	2 | unable to identify the disease	2 | No	2 | No	2 | No	2 | No	2 | No	2 | No	2 | No	2 | No	2 | No	2 | Hereditary	2 | No	2 | No	2 | No	2 | No	2 | No	2 | No	2 | No	2 | No	2 | No	2 | No	2 | No	2 | No	2 | No	2 | No	2 | No	2 | No I don't know	2 | No	2 | No	2 | No	2 | No	2 | No	2 | No
			3 | Micaheal Semero			3 | 34.5- 44.5		3 | Protestant	3 | primary education (1-6grade)						3 | Trader	3 | Both	3 | Missing	3 | Missing									3 | Virus	3 | Missing	3 | Missing	3 | Missing	3 | Missing	3 | Missing	3 | Missing	3 | Missing	3 | Missing	3 | Missing	3 | Missing	3 | Missing	3 | Missing	3 | Missing	3 | Missing	3 | Missing	3 | Missing	3 | Missing	3 | Missing	3 | Missing	3 | Missing	3 | Missing	3 | Missing
			4 | Adazer			4 | 44.5-54.5		4 | Catholic	4 | Secondary education(8-12 grade)						4 | House wife	4 | Missing											4 | Leishmania
			5 | Beka			5 | Over 54.5		5 | Pagan	5 | Higher education						5 | Government Employee												5 | Germ
			6 | Genete Mariam					6 | Other																			6 | Microbe
																											7 | I don't know
																											8 | Other
																											9 | dirty contamination
																											10 | unclean water
																											11 | Hyrax
																											12 | Missing
[truncated: 47 more columns]

## Sheet: Source
#	Content	Reference	Text	Type / Range*		Comment
1	QUESTION	[...]	[...]	Quantity
	VARIABLES	UniqueKey		[1 to 424]
	VALUES
2	QUESTION	[...]	[...]	Single
	VARIABLES	District		1 to 2
	VALUES	1	Sodo	1 to 1
		2	Ankober	2 to 2
3	QUESTION	[...]	[...]	Single
	VARIABLES	kebele		1 to 6
	VALUES	1	Kela Zuria	1 to 1
		2	Kola Nurena	2 to 2
		3	Micaheal Semero	3 to 3
		4	Adazer	4 to 4
		5	Beka	5 to 5
		6	Genete Mariam	6 to 6
4	QUESTION	[...]	[...]	Open
	VARIABLES	Gote	open-ended verbatim
	VALUES
5	QUESTION	[...]	Do age	Quantity
	VARIABLES	DO		[0 to 78]
	VALUES
6	QUESTION	[...]	D1. Grouped age	Single
	VARIABLES	D1		1 to 5
	VALUES	1	18.0-24.5	1 to 1
		2	24.5–34.5	2 to 2
		3	34.5- 44.5	3 to 3
		4	44.5-54.5	4 to 4
		5	Over 54.5	5 to 5
7	QUESTION	[...]	D2. Sex	Single
	VARIABLES	D2		1 to 2
	VALUES	1	Male	1 to 1
		2	Female	2 to 2
8	QUESTION	[...]	D3. Religion	Single
	VARIABLES	D3		1 to 6
	VALUES	1	Orthodox	1 to 1
		2	Muslim	2 to 2
		3	Protestant	3 to 3
		4	Catholic	4 to 4
		5	Pagan	5 to 5
		6	Other	6 to 6
9	QUESTION	[...]	D4. Education Level	Single
	VARIABLES	D4		1 to 5
	VALUES	1	illitrate	1 to 1
		2	able to read and write	2 to 2
		3	primary education (1-6grade)	3 to 3
		4	Secondary education(8-12 grade)	4 to 4
		5	Higher education	5 to 5
10	QUESTION	[...]	D5.Duration of stay at the residence(years)	Quantity
	VARIABLES	D5		[0 to 78]
	VALUES
11	QUESTION	[...]	D6. Family size	Quantity
	VARIABLES	D6		[0 to 12]
	VALUES
12	QUESTION	[...]	D7. Place of birth	Single
	VARIABLES	D7		1 to 2
	VALUES	1	Same District	1 to 1
		2	Other	2 to 2
13	QUESTION	[...]	D8.If immigrant, place of orgion	Open
	VARIABLES	D8	open-ended verbatim
	VALUES
14	QUESTION	[...]	D8.1 how manu years in these destrict?	Quantity
	VARIABLES	D8.1		[10 to 2008]
	VALUES
15	QUESTION	[...]	D9. Occupation	Single
	VARIABLES	D9		1 to 5
	VALUES	1	Farmer	1 to 1
		2	Service provider	2 to 2
		3	Trader	3 to 3
		4	House wife	4 to 4
		5	Government Employee	5 to 5
16	QUESTION	[...]	D10. If occupation is Farming, location of the farm	Single
	VARIABLES	D10		1 to 4
	VALUES	1	Near home	1 to 1
		2	Near a river	2 to 2
		3	Both	3 to 3
		4	Missing	4 to 4
17	QUESTION	[...]	K1.Could name the disease after seeing pic 1	Single
	VARIABLES	K11		1 to 3
	VALUES	1	Able to identify as CL	1 to 1
		2	unable to identify the disease	2 to 2
		3	Missing	3 to 3
18	QUESTION	[...]	K12. Have you heard about Cutaneous Leishmaniasis( Shahign)?	Single
	VARIABLES	K12		1 to 3
	VALUES	1	Yes	1 to 1
		2	No	2 to 2
		3	Missing	3 to 3
19	QUESTION	[...]	K13A.Do you know anybody who has CL in your area?	Single
	VARIABLES	K13A		1 to 2
	VALUES	1	Yes	1 to 1
		2	No	2 to 2
20	QUESTION	[...]	k13A1.Do you know anybody who has CL in your area? if Yes- is person actively infected?	Single
	VARIABLES	K13A1		1 to 2
	VALUES	1	Yes	1 to 1
		2	No	2 to 2
21	QUESTION	[...]	K13A2. Do you know anybody who has CL in your area? if Yes- is person infected in the past?	Single
	VARIABLES	K13A2		1 to 2
	VALUES	1	Yes	1 to 1
		2	No	2 to 2
22	QUESTION	[...]	K13B1.if yes to the above question- who is the person?-Family Member	Single
	VARIABLES	K13B1		1 to 2
	VALUES	1	Yes	1 to 1
		2	No	2 to 2
23	QUESTION	[...]	K13B2.if yes to the above question- who is the person?-Me	Single
	VARIABLES	K13B2		1 to 2
	VALUES	1	Yes	1 to 1
		2	No	2 to 2
24	QUESTION	[...]	K13B3.if yes to the above question- who is the person?-Neighbor	Single
	VARIABLES	K13B3		1 to 2
	VALUES	1	yes	1 to 1
		2	No	2 to 2
25	QUESTION	[...]	K13B1.if yes to the above question- who is the person?-cusion	Single
	VARIABLES	K13B4		1 to 2
	VALUES	1	Yes	1 to 1
		2	No	2 to 2
26	QUESTION	[...]	K13B5.if yes to the above question- who is the person?-Other	Single
	VARIABLES	K13B5		1 to 2
	VALUES	1	Yes	1 to 1
		2	No	2 to 2
27	QUESTION	[...]	K14.What is the cause of CL	Single
	VARIABLES	K14		1 to 12
	VALUES	1	Spritual	1 to 1
		2	Hereditary	2 to 2
		3	Virus	3 to 3
		4	Leishmania	4 to 4
		5	Germ	5 to 5
		6	Microbe	6 to 6
		7	I don't know	7 to 7
		8	Other	8 to 8
		9	dirty contamination	9 to 9
		10	unclean water	10 to 10
		11	Hyrax	11 to 11
		12	Missing	12 to 12
28	QUESTION	[...]	[...]	Matrix
	VARIABLES	K16.1	K16.1 What are the signs of CL?Fever with chills?	1 to 3
		K16.2	K16.2 What are the signs of CL?Plaque?	1 to 3
		K16.3	K16.3 What are the signs of CL?Skin rash?	1 to 3
		K16.4	K16.4 What are the signs of CL? Pus containing?	1 to 3
		K16.5	K16. 5 What are the signs of CL? Papule?	1 to 3
		K16.6	K16. 6 What are the signs of CL? I don't know?	1 to 3
		K16.7	K16. 7 What are the signs of CL?Other?	1 to 3
	VALUES	1	Yes	1 to 1
		2	No	2 to 2
		3	Missing	3 to 3
29	QUESTION	[...]	[...]	Matrix
	VARIABLES	K17.1	K17.1 Which part of the body is most likely to be affected by CL? forehead?	1 to 3
		K17.2	K17.2 Which part of the body is most likely to be affected by CL? Face?	1 to 3
		K17.3	K17.3 Which part of the body is most likely to be affected by CL? Nose?	1 to 3
		K17.4	K17.4 Which part of the body is most likely to be affected by CL? Hand?	1 to 3
		K17.5	K17.5 Which part of the body is most likely to be affected by CL? Leg?	1 to 3
		K17.6	K17.6Which part of the body is most likely to be affected by CL? Ear?	1 to 3
		K17.7	K17.7 Which part of the body is most likely to be affected by CL? More than one place?	1 to 3
		K17.8	K17.8 Which part of the body is most likely to be affected by CL? I dont know?	1 to 3
	VALUES	1	Yes	1 to 1
		2	No	2 to 2
		3	Missing	3 to 3
30	QUESTION	[...]	K21.Ask the respondent if they know about the biting and blood sucking behavior after showing live sand flies collected from their environment:	Single
	VARIABLES	K21		1 to 3
	VALUES	1	Yes I know	1 to 1
		2	No I don't know	2 to 2
		3	Missing	3 to 3
31	QUESTION	[...]	[...]	Matrix
	VARIABLES	K22.1	K22.1.Where do you think is the breeding place of the vector?dirty places	1 to 3
		K22.2	K22.2.Where do you think is the breeding place of the vector?cervices in the house	1 to 3
		K22.3	K22.3.Where do you think is the breeding place of the vector?tached roof	1 to 3
		K22.4	K22.4.Where do you think is the breeding place of the vector?damp and dark places	1 to 3
		K22.5	K22.5.Where do you think is the breeding place of the vector?Water ponds	1 to 3
		K22.6	K22.6.Where do you think is the breeding place of the vector?Garbage collection site	1 to 3
		K22.7	K22.7.Where do you think is the breeding place of the vector? cattle shades	1 to 3
		K22.8	K22.8.Where do you think is the breeding place of the vector?I dont know	1 to 3
		K22.9	K22.9.Where do you think is the breeding place of the vector?Other	1 to 3
	VALUES	1	Yes	1 to 1
		2	No	2 to 2
		3	Missing	3 to 3
32	QUESTION	[...]	[...]	Matrix
	VARIABLES	K23.1	K23. 1.When is the preferred biting time of the vector? Dusk	1 to 3
		K23.2	K23. 2.When is the preferred biting time of the vector? Anytime	1 to 3
		K23.3	K23.3. When is the preferred biting time of the vector? Mid????night	1 to 3
		K23.4	K23. 4.When is the preferred biting time of the vector? Idon't know	1 to 3
		K23.5	K23. 5.When is the preferred biting time of the vector?Day time	1 to 3
		K23.6	K23. 6.When is the preferred biting time of the vector? Down	1 to 3
	VALUES	1	Yes	1 to 1
		2	No	2 to 2
		3	Missing	3 to 3
33	QUESTION	[...]	KM. Measurment of Kknowledge	Quantity
	VARIABLES	KM		[0 to 7]
	VALUES
34	QUESTION	[...]	KS. Score of knowledge	Single
	VARIABLES	KS		0 to 1
	VALUES	0	< or = 4	0 to 0
		1	>4	1 to 1
35	QUESTION	[...]	A24.Do you think CL can be treated?	Single
	VARIABLES	A24		1 to 4
	VALUES	1	Yes	1 to 1
		2	No	2 to 2
		3	I have no idea	3 to 3
		4	Missing	4 to 4
36	QUESTION	[...]	A29. What is yours preferred choice of medication for treatment of CL?	Single
	VARIABLES	A29		1 to 5
	VALUES	1	Specific medicine	1 to 1
		2	Indigenous medicine	2 to 2
		3	I don't know	3 to 3
		4	Other	4 to 4
		5	Missing	5 to 5
37	QUESTION	[...]	A26. What do you think is the outcome of CL if not treated?	Single
	VARIABLES	A26		1 to 7
	VALUES	1	Death	1 to 1
		2	Disability	2 to 2
		3	Self cure	3 to 3
		4	I have no idea	4 to 4
		5	Other	5 to 5
		6	Missing	6 to 6
		7	Both( death and disability)	7 to 7
38	QUESTION	[...]	A33. Do you feel that you are well informed about CL?	Single
	VARIABLES	A33		1 to 3
	VALUES	1	Yes	1 to 1
		2	No	2 to 2
		3	Missing	3 to 3
39	QUESTION	[...]	A35. If there was any CL control program have you ever participated in such control activities?	Single
	VARIABLES	A35		1 to 3
	VALUES	1	Yes	1 to 1
		2	No	2 to 2
		3	Missing	3 to 3
40	QUESTION	[...]	A36. How serious problem do you think CL is in your locality?	Single
	VARIABLES	A36		1 to 5
	VALUES	1	Very serious	1 to 1
		2	Ordinary	2 to 2
		3	Not very serious	3 to 3
		4	I don’t know	4 to 4
		5	Missing	5 to 5
41	QUESTION	[...]	[...]	Quantity
	VARIABLES	Attmeasure		[0 to 6]
	VALUES
42	QUESTION	[...]	[...]	Single
	VARIABLES	AScore		0 to 1
	VALUES	0	< or = 3	0 to 0
		1	>3	1 to 1
43	QUESTION	[...]	[...]	Matrix
	VARIABLES	P37.1	P37.1 How can someone with CL be treated?- Herbal remedies	1 to 3
		P37.2	P37.2 How can someone with CL be treated? - Home rest without medicine	1 to 3
		P37.3	P37.3 How can someone with CL be treated? - Praying	1 to 3
		P37.4	P37.4 How can someone with CL be treated? - Specific drugs given by health centre	1 to 3
		P37.5	P37.5 How can someone with CL be treated? - vaccination	1 to 3
		P37.6	P37.6 How can someone with CL be treated? - holy water	1 to 3
		P37.7	P37.7 How can someone with CL be treated? - Do not know	1 to 3
		P37.8	P37.8 How can someone with CL be treated? - Other	1 to 3
	VALUES	1	Yes	1 to 1
		2	No	2 to 2
		3	Missing	3 to 3
44	QUESTION	[...]	P38. Do you think CL is preventable?	Single
	VARIABLES	P38		1 to 4
	VALUES	1	Yes	1 to 1
		2	No	2 to 2
		3	I have no idea	3 to 3
		4	Missing	4 to 4
45	QUESTION	[...]	[...]	Matrix
	VARIABLES	P39.1	P39.1 What are the preventive/control measures against CL?- Using insecticides	1 to 3
		P39.2	P39.2 What are the preventive/control measures against CL? - Early diagnosis and treatments	1 to 3
		P39.3	P39.3 What are the preventive/control measures against CL?- Using covered clothes	1 to 3
		P39.4	P39.4 What are the preventive/control measures against CL? - Use of bed nets	1 to 3
		P39.5	P39.5 What are the preventive/control measures against CL? - Use of insect repellents	1 to 3
		P39.6	P39.6 What are the preventive/control measures against CL? - Reduce outdoor activities	1 to 3
		P39.7	P39.7 What are the preventive/control measures against CL? - avoiding contact with animals	1 to 3
		P39.8	P39.8 What are the preventive/control measures against CL? - cleanliness	1 to 3
		P39.9	P39.9 What are the preventive/control measures against CL?- covering of the ulcers	1 to 3
		P39.10	P39.10 What are the preventive/control measures against CL? - Do not know	1 to 3
		P39.11	P39.11 What are the preventive/control measures against CL? - Other	1 to 3
		P39.12	P39.12. What are the preventive/control measures against CL? - herbal medicine	1 to 3
	VALUES	1	Yes	1 to 1
		2	No	2 to 2
		3	Missing	3 to 3
46	QUESTION	[...]	P40.Do you have bed net in the house? How many?	Single
	VARIABLES	P40		1 to 3
	VALUES	1	Yes	1 to 1
		2	No	2 to 2
		3	Missing	3 to 3
47	QUESTION	[...]	P41. Do you have custom of spending time outside in the night or sleeping outdoor?	Single
	VARIABLES	P41		1 to 3
	VALUES	1	Yes	1 to 1
		2	No	2 to 2
		3	Missing	3 to 3
48	QUESTION	[...]	P42. Do you usually use bed nets when sleeping?	Single
	VARIABLES	P42		1 to 3
	VALUES	1	Yes	1 to 1
		2	No	2 to 2
		3	Missing	3 to 3
49	QUESTION	[...]	P43. When is your Work time preference when the temperature is high?	Single
	VARIABLES	p43		1 to 5
	VALUES	1	Day time	1 to 1
		2	Night	2 to 2
		3	Both	3 to 3
		4	Missing	4 to 4
		5	very early morning	5 to 5
50	QUESTION	[...]	P44. Do you use repellents?	Single
	VARIABLES	P44		1 to 3
	VALUES	1	Yes	1 to 1
		2	No	2 to 2
		3	Missing	3 to 3
51	QUESTION	[...]	[...]	Quantity
	VARIABLES	Practicemeasures		[0 to 8]
	VALUES
52	QUESTION	[...]	[...]	Single
	VARIABLES	PracScore		0 to 1
	VALUES	0	< or =4	0 to 0
		1	> 4	1 to 1
* -	A special column for quickly transforming this source into ready-to-use reports, using the N'table tabulation software.
